# Supplementary material for: Comparison of the Sequence-Dependent Fluorescence of the Cyanine Dyes Cy3, Cy5, DyLight DY547 and DyLight DY647 on Single-Stranded DNA
Source: PLoS One. 2014 Jan 15;9(1):e85605. doi: 10.1371/journal.pone.0085605 (PMC3893224; doi:10.1371/journal.pone.0085605)
Supplement: Data S1 — Fluorescence intensity data (sequence, normalized intensity, SEM) for all labeling methods in spreadsheet format. (XLS) [file pone.0085605.s002.xls]

## Sheet: Data
Cy3	Cy3	Cy3		Cy5	Cy5	Cy5		DY547	DY547	DY547		DY647	DY647	DY647
Sequence	Relative intensity	Error (SEM)		Sequence	Relative intensity	Error (SEM)		Sequence	Relative intensity	Error (SEM)		Sequence	Relative intensity	Error (SEM)
GAAAA	1	0.0146		GATAA	1	0.0322		GAAAA	1	0.0263791		GGGGT	1	0.0471218
TATAA	0.9988	0.0127		GGAAA	0.9998	0.0475		GAAAT	0.975941	0.03069		GACAA	0.992979	0.0459871
GGGAA	0.9895	0.0144		GAAAG	0.9739	0.0303		GAACC	0.966781	0.0353265		GAACA	0.992444	0.0348667
GGAAG	0.9857	0.0153		GAAAA	0.9589	0.0272		GAATA	0.961816	0.0309392		GGGAG	0.984527	0.0441139
GAAAG	0.976	0.0167		GAATA	0.9553	0.0313		GAAAC	0.960757	0.0377647		GGGGA	0.976057	0.0371176
GAATG	0.975	0.0159		AAATA	0.947	0.0404		GAACA	0.953824	0.029857		GGGGG	0.96851	0.0426229
GGAGG	0.9684	0.0156		AAAAA	0.9406	0.032		GACCC	0.953791	0.0255377		GGCGA	0.96004	0.0364613
GGAGA	0.9663	0.0159		GAAAC	0.9334	0.0328		GAAAG	0.951091	0.0282343		GACAC	0.959475	0.0230787
GACAA	0.9626	0.0185		GAAAT	0.9203	0.0263		GACAA	0.948884	0.0259639		GAACC	0.959227	0.030949
GGGGA	0.962	0.0166		AAAAG	0.9173	0.033		GCCCA	0.945358	0.0334984		GACGA	0.955663	0.0302899
GATAG	0.9614	0.0184		TTAAA	0.9005	0.0332		GACCA	0.935558	0.0283097		GAAAG	0.955245	0.033465
GAGAG	0.9608	0.0136		ATAAA	0.8995	0.0374		GACAC	0.934999	0.0265949		GACCA	0.954442	0.0508668
GGAAA	0.9606	0.0156		TATAA	0.8912	0.039		GACCG	0.934773	0.026059		GCCAA	0.951662	0.0402458
TTAAA	0.9597	0.0165		TAAAA	0.8884	0.0205		GAACT	0.931331	0.0233698		GAAGG	0.950591	0.0340807
GGAAT	0.9593	0.0163		GGAAT	0.8791	0.033		GAAGA	0.930801	0.0300444		GAAAT	0.949042	0.0357083
GACTA	0.959	0.0162		GAAGC	0.8755	0.0394		GACTA	0.929673	0.0309024		GACAT	0.948821	0.0415601
GATAA	0.9576	0.0179		GAAGA	0.8712	0.0391		GAATT	0.929209	0.0218133		GAACT	0.948478	0.0315024
GGGGG	0.9575	0.015		GAGGA	0.8704	0.044		GACCT	0.926849	0.0283134		GACCC	0.947879	0.0276528
GAGAA	0.9565	0.0186		GATCA	0.8676	0.047		GATAA	0.923787	0.0356677		GGATA	0.945736	0.040445
GAAGA	0.9564	0.0204		GTAAA	0.8659	0.0474		GAACG	0.919375	0.0231665		GAAAA	0.945094	0.0412439
GTAAA	0.9561	0.0145		GAATT	0.8631	0.0413		GCCTA	0.918894	0.0315672		GGGGC	0.944747	0.0499739
TAAAA	0.9548	0.0176		TAATA	0.862	0.0242		GAATC	0.913052	0.0289461		GACCT	0.939941	0.035711
GGTAA	0.9516	0.017		GAAGG	0.8607	0.0309		GCAAA	0.909972	0.0229846		GATAA	0.938587	0.0301296
GGGAG	0.951	0.0176		TAAAC	0.8587	0.0331		GCCCC	0.909023	0.0232374		GAAAC	0.938265	0.0274558
GGATG	0.9509	0.0158		GAACA	0.8567	0.0308		GACTC	0.908621	0.0394043		GGCAA	0.93716	0.0467478
GTATA	0.9495	0.0195		GAGAA	0.8557	0.0407		GCCAA	0.908197	0.026026		GAAGA	0.937046	0.0241564
GAAAT	0.9485	0.0189		GAATC	0.8546	0.0376		GATCC	0.906935	0.0240547		GCAAA	0.936311	0.0347773
GAAGG	0.9453	0.0183		AAATT	0.8518	0.0319		GCCCG	0.903873	0.0272		GGAAG	0.935089	0.0363631
GAAAC	0.9453	0.0189		GGAAC	0.8511	0.0454		GACAT	0.901401	0.0308618		GAGGA	0.934566	0.0481399
GGTAG	0.9424	0.0172		TAATG	0.8495	0.0405		GCCGA	0.900814	0.0245719		GCACC	0.934369	0.0452262
GATTA	0.942	0.0174		GAGAG	0.8493	0.0264		GGAAA	0.898226	0.0361593		GGAGA	0.933099	0.0521678
TTATA	0.9418	0.0213		AAAAT	0.8489	0.0318		GTAAA	0.895446	0.0280706		GAATA	0.931551	0.035333
GAACA	0.9416	0.0179		GACGA	0.8486	0.034		TAAAA	0.895046	0.0283311		GGCTA	0.93099	0.0519887
GGGTA	0.9405	0.02		TAATC	0.8482	0.0382		GACGA	0.894903	0.0298245		GGAAT	0.929687	0.0250628
GAATT	0.9395	0.0251		GGCAA	0.8482	0.0412		GCCCT	0.89427	0.0255586		GACGC	0.929474	0.0334117
GGCGA	0.9366	0.0164		GATTA	0.8435	0.0384		GACAG	0.893692	0.0257146		GACCG	0.927284	0.0230279
TAAGA	0.9364	0.0162		GAATG	0.8435	0.0321		GAAGT	0.892178	0.0283532		GGAGG	0.92622	0.0343846
TAATA	0.9361	0.0221		GATAT	0.843	0.036		GCCAC	0.891349	0.0313576		GAAGT	0.926183	0.0338231
GAATA	0.9334	0.0297		GATAC	0.8418	0.0354		GACGG	0.891301	0.0266009		GCAGG	0.925575	0.0387136
GAGGA	0.9331	0.0214		AATAA	0.8415	0.028		GATCA	0.889549	0.0302526		GGACA	0.923561	0.0443081
GAACT	0.9312	0.0146		TAAAT	0.8384	0.0291		GATAC	0.887685	0.0313349		GTAAC	0.923056	0.0355313
GAGTA	0.9303	0.016		GGATA	0.8378	0.0296		GAAGC	0.887494	0.0228217		GGAAC	0.92279	0.0388671
GACAG	0.93	0.0184		GGTAG	0.8374	0.0372		GAATG	0.887417	0.0251867		GGGAA	0.922017	0.0346327
GCAAT	0.9286	0.0167		GGAAG	0.8353	0.0206		GGAAT	0.886457	0.0193106		GGACG	0.919429	0.0410055
TATAG	0.9285	0.0192		TATAG	0.8346	0.0306		GACGT	0.885692	0.0340102		GATAC	0.91854	0.0387864
GGAAC	0.9284	0.0171		GCTAA	0.8314	0.046		GCAAC	0.885443	0.030725		GCCTA	0.917324	0.0408985
GAGCG	0.9282	0.0144		GGGTA	0.8311	0.0375		GCCAT	0.885119	0.0237674		GGGTA	0.916213	0.0414617
GATCA	0.9267	0.0182		GAGAT	0.8311	0.0375		GATTA	0.884704	0.0304142		GGGTT	0.915759	0.0500404
GATGA	0.9255	0.015		GGGGG	0.8294	0.0406		GCCAG	0.883955	0.0255146		GACTC	0.915382	0.0363304
TAACA	0.9247	0.0168		TAAAG	0.8293	0.0272		GACTT	0.883546	0.0306294		GACGG	0.914516	0.0278396
GGCAA	0.9233	0.0173		TACTA	0.829	0.0351		GCACA	0.88177	0.0272498		GCAGA	0.91449	0.0490282
GAAGC	0.9221	0.0183		GAACG	0.8285	0.0373		GGCCC	0.881427	0.0292888		GGAAA	0.913896	0.0315607
GATAT	0.922	0.021		GGGAG	0.827	0.0352		GATAT	0.878797	0.024699		GGGTG	0.913123	0.0290962
GCAAA	0.9209	0.0186		GACAT	0.8252	0.0376		GCTAA	0.878685	0.018437		GAACG	0.912734	0.0415031
GAACG	0.9207	0.0171		GGACT	0.8219	0.0389		GAGAA	0.877541	0.0317395		GACAG	0.9126	0.0354851
GTTAA	0.9206	0.0191		GTAAT	0.8219	0.0389		GCCGG	0.875893	0.0321255		TAAAC	0.911516	0.0381264
TATAT	0.9202	0.0215		GGTAA	0.8205	0.0352		GACGC	0.875242	0.0256725		GAATT	0.908985	0.0384748
GACGA	0.9184	0.0178		GAGAC	0.8204	0.0395		GCACC	0.874164	0.0259462		GGCCC	0.908037	0.0338945
GGATA	0.9183	0.0215		TTAAT	0.8202	0.0405		GATTC	0.873777	0.0306679		GCCGT	0.906276	0.0406102
ATATA	0.9182	0.0161		GGGGA	0.8201	0.0221		GCAAT	0.873378	0.0314545		GCACT	0.905701	0.0418284
AATAA	0.9178	0.0158		AAAAC	0.8186	0.0391		GATCT	0.873245	0.0342244		GCTAA	0.905276	0.0362179
GCTAG	0.9159	0.0236		GAACC	0.8149	0.0339		GAAGG	0.872804	0.0316707		GGCGG	0.905148	0.0229004
GCTAA	0.9155	0.0184		GAAGT	0.8149	0.0406		GGAAC	0.872615	0.0244823		GCCCC	0.903228	0.0312961
TAAAT	0.9152	0.0199		GGCGA	0.8147	0.0403		GCAAG	0.871269	0.0274103		GACGT	0.902793	0.0385733
TTTAA	0.9139	0.0193		GTTAA	0.8138	0.0351		GATAG	0.870811	0.0225385		GCAAG	0.902607	0.0387626
GAAGT	0.9135	0.0177		TATAT	0.8135	0.0276		GTACA	0.870734	0.0212764		GGAGC	0.902524	0.0388879
GTCAA	0.9129	0.0182		GACAA	0.8091	0.0251		GTAAC	0.8692	0.0260658		GCCCA	0.901585	0.0214095
GGGAC	0.9122	0.0149		GTAGA	0.8082	0.03		GGACC	0.867884	0.0254513		GGTAC	0.901355	0.038423
GTGAA	0.9116	0.0158		GCAAA	0.8081	0.0193		GTCCA	0.86685	0.0281041		GCACA	0.9008	0.0281039
GGCCA	0.9103	0.0209		GATCT	0.8069	0.0408		GACTG	0.865703	0.021107		GACTT	0.900659	0.0412817
GTAAG	0.9097	0.0184		TACAG	0.8067	0.0443		GCCTT	0.86441	0.0259967		GGTGA	0.899719	0.0366385
GGACA	0.9096	0.0188		TATAC	0.8048	0.0421		GCTAC	0.862821	0.0227486		GAGAC	0.899686	0.0367513
GTAGA	0.9093	0.0188		GATCC	0.8045	0.0415		GAGAC	0.862011	0.0225033		GAGAG	0.899674	0.0347675
TACAA	0.9084	0.0233		TGAAA	0.8039	0.0365		GCACG	0.861183	0.0239868		GGCAT	0.89909	0.0334491
GGACG	0.908	0.0159		TAAGG	0.8027	0.0327		GCCTC	0.860916	0.0237412		GCACG	0.897878	0.0340163
GCATA	0.9072	0.0216		TAATT	0.8015	0.0326		GGCCA	0.8608	0.0213467		GCCCG	0.897817	0.030348
GAGGG	0.9067	0.0208		ATAAT	0.8012	0.033		GAGCA	0.858369	0.0369697		GAGGG	0.895944	0.042064
GTAGG	0.9065	0.0143		GACTA	0.8011	0.0324		GTAAT	0.857241	0.0313741		GTCAA	0.895598	0.0389558
GGATC	0.9064	0.0172		GAACT	0.8008	0.0309		GCCGT	0.856987	0.0316719		GACTA	0.895505	0.0357452
GGGAT	0.9064	0.0156		GGATG	0.8003	0.0331		TAAAC	0.85437	0.0224436		GATAG	0.895391	0.0434034
AATAG	0.9053	0.019		ATAAC	0.7969	0.0399		TATAA	0.85432	0.0243484		GGGAC	0.895378	0.0333269
TAAAG	0.9049	0.0179		GATAG	0.7968	0.0247		GGAAG	0.854277	0.0274211		GATAT	0.89528	0.0431667
TTAAG	0.9044	0.0222		TGACA	0.7963	0.032		GTCAA	0.85415	0.0228208		GCCGA	0.89473	0.021611
GCAAG	0.9039	0.0173		GGAGG	0.7958	0.0289		GCATA	0.853405	0.0324814		TAAAG	0.89413	0.0374317
GACGG	0.9025	0.0269		TCAAA	0.7946	0.0329		GGATA	0.851938	0.0252066		GCGAA	0.893921	0.0279942
TATTA	0.9016	0.0175		AAAGC	0.7943	0.0394		GTCAC	0.851184	0.0189962		GCCAC	0.893832	0.0267415
GATTG	0.9016	0.0186		AGAAA	0.7938	0.0295		GTATA	0.850936	0.027495		GGACT	0.893682	0.0374269
GGACC	0.9007	0.0158		AATAG	0.7936	0.0211		GGTAA	0.850765	0.0253828		GGCCA	0.891252	0.0247873
ATAAA	0.8997	0.0164		GGATC	0.7925	0.0353		GCTCA	0.850706	0.0247839		GGATT	0.890032	0.0443747
GGCAG	0.8994	0.0173		ACATA	0.7925	0.0386		GATTT	0.850618	0.0229236		GCAAC	0.888709	0.0318364
GTACA	0.8986	0.0148		TATCA	0.7916	0.0415		GGCCT	0.850291	0.0240971		GAGCC	0.888576	0.0480469
TAATT	0.8982	0.0178		GTAGT	0.7914	0.0509		GAGAT	0.849895	0.0278149		GAGCG	0.888029	0.0318834
GATGG	0.898	0.02		GCAAG	0.7907	0.0357		GCCGC	0.849338	0.0290296		GGCAC	0.887882	0.0240534
GGCAT	0.8971	0.022		AAATC	0.7894	0.0245		TAATA	0.848928	0.0263953		GGGTC	0.885832	0.0528686
GAACC	0.8971	0.0179		TGAAG	0.7891	0.0442		TAAAT	0.848113	0.0257521		GAATC	0.885536	0.0283018
GCCAA	0.8968	0.0175		AATTA	0.7888	0.0248		GAGTA	0.847943	0.0211672		GCGAC	0.885162	0.036011
TATGA	0.8968	0.0175		AAAGA	0.7874	0.0363		TCAAA	0.847653	0.031037		GCTAC	0.884683	0.0353387
AATAT	0.896	0.0221		GGATT	0.7871	0.0432		GTACC	0.847648	0.0260072		GACTG	0.884679	0.0392761
GACCA	0.8945	0.0206		GAGGG	0.7868	0.0445		GAGAG	0.847472	0.0225965		GCCTC	0.884488	0.0361118
ATTAA	0.8941	0.0181		AAATG	0.7868	0.0424		GTCCC	0.846778	0.0224002		ACCAA	0.883668	0.0389442
GAGAT	0.894	0.0207		GTCAA	0.7857	0.0353		GCACT	0.846428	0.0222816		GAGGT	0.883028	0.027585
GAATC	0.8939	0.0208		GACAC	0.7848	0.0335		GTCCG	0.84578	0.0253024		GCTTA	0.88256	0.0443478
TAATG	0.8937	0.0195		TATGA	0.7831	0.0377		GCTCC	0.845776	0.02336		GGTTA	0.882173	0.0339965
GACCG	0.8933	0.0157		ATATA	0.7831	0.0363		GTCAT	0.845442	0.0262555		GGGAT	0.881564	0.0226449
GACAC	0.8932	0.0139		AAGGA	0.7828	0.0411		TTAAA	0.845327	0.0206087		GGGCA	0.88115	0.0263236
GGCCG	0.8928	0.016		GTAAG	0.7826	0.0357		GATCG	0.844335	0.0196998		GGTCA	0.880014	0.0368834
GGTGA	0.8926	0.0174		ACGAA	0.7818	0.0434		GGACA	0.844252	0.0299554		GATGC	0.879733	0.0377409
GCACA	0.8918	0.0167		GACTG	0.7815	0.039		GTAAG	0.844198	0.0383756		GGCGT	0.878276	0.0335651
TTAAT	0.8915	0.0199		AATTG	0.7812	0.0326		GTACG	0.844172	0.0242237		GGCAG	0.877563	0.0388855
GGAGC	0.8915	0.0191		GCTAG	0.7805	0.0308		GCCTG	0.841487	0.0247329		GCCCT	0.877083	0.0267386
GAGCA	0.8909	0.0174		GTATA	0.7799	0.0224		GCTTA	0.841283	0.035688		GTCAC	0.876652	0.034131
GGAGT	0.8904	0.0172		AATTT	0.7798	0.0348		GAGGA	0.841247	0.0248153		GGGCG	0.876418	0.0334062
GGGCA	0.8882	0.0234		AACGA	0.7794	0.033		TACAA	0.841195	0.0251798		GGCTG	0.875642	0.0309121
TGAAG	0.8881	0.0168		GCATA	0.779	0.0349		GAGCC	0.841038	0.0256296		GCAGC	0.875639	0.0406013
GGCCC	0.8873	0.0162		TACAT	0.7788	0.0378		GCAGG	0.840885	0.0225825		GAAGC	0.875432	0.0331646
AATGA	0.8867	0.0167		ACAAA	0.7783	0.0344		GCTAG	0.839785	0.0286228		GATGT	0.875376	0.031345
TAGAA	0.8866	0.0169		GACCG	0.7783	0.039		GTTAA	0.838038	0.0199575		GTCAG	0.873355	0.0412935
GGTAT	0.8859	0.0173		GGACA	0.7782	0.0432		GCATT	0.836495	0.0211136		TAACA	0.872297	0.0353163
TACTA	0.8857	0.019		TATTA	0.7776	0.0287		GTCCT	0.835067	0.0215068		GATTC	0.870626	0.0324605
GCAGG	0.8848	0.0172		AAAGG	0.776	0.0329		GGCAC	0.834994	0.0285308		GATCC	0.870593	0.0307899
GACAT	0.8832	0.0227		GGACC	0.7756	0.0391		GTACT	0.834359	0.0151312		GCATA	0.870425	0.0324314
GATCG	0.8811	0.02		GGGAC	0.7748	0.0391		GCATC	0.834327	0.0249738		GAGCA	0.869902	0.0386422
GAGAC	0.881	0.0192		AAACT	0.7746	0.0322		GTCTA	0.833588	0.0256333		GAGAA	0.86962	0.0255778
TTACA	0.8807	0.0191		GGCGG	0.7744	0.0402		GCTAT	0.833303	0.0275552		GTCCA	0.86957	0.0291567
TCTAA	0.8807	0.017		GCCAG	0.7729	0.0389		TCCAA	0.831673	0.0229813		GGTCG	0.869323	0.0424878
GGCAC	0.8805	0.0176		TTAAG	0.7724	0.031		GGATC	0.831589	0.0233901		GCCAT	0.868683	0.0288481
AATTA	0.8801	0.035		GGACG	0.7715	0.0313		TAAAG	0.829686	0.0258068		GGTAA	0.868498	0.0341235
GGTTA	0.8796	0.0183		TAGAA	0.7713	0.0465		GGACT	0.82899	0.0300191		GCCGC	0.867289	0.0424444
TAATC	0.8795	0.0149		GGAGT	0.7712	0.0476		GGCCG	0.828776	0.0231901		GATGA	0.866575	0.0267999
GGCGG	0.8781	0.0183		TTTAA	0.771	0.0187		GAGCG	0.828758	0.0285345		GTCGA	0.866307	0.0410181
GGGGT	0.8778	0.0185		TACAA	0.771	0.0365		GCGAA	0.828353	0.0219219		GGAGT	0.865607	0.0279345
GACTT	0.8778	0.0212		GCAGA	0.7708	0.0308		GATTG	0.827297	0.0241489		TACGA	0.862968	0.0305812
GGCTA	0.8777	0.0194		ATATG	0.7708	0.0301		TAACA	0.826075	0.0231139		GTAAT	0.862564	0.0374816
ATACA	0.8772	0.0178		GGCCA	0.7687	0.0312		GATGG	0.825828	0.0334511		AACCA	0.862393	0.0367944
GACGT	0.8765	0.0196		TTATA	0.7681	0.0308		TACAG	0.825687	0.0274578		GTACG	0.861414	0.0291205
GTAAC	0.8762	0.0198		AACTG	0.7677	0.0407		TAACG	0.824346	0.022336		TACAA	0.861326	0.0378912
GTAAT	0.8751	0.0229		GTATT	0.7668	0.0389		TCCAT	0.824171	0.0270561		GCTAG	0.861	0.0407065
AATTG	0.8744	0.0181		GATCG	0.7666	0.0353		TCAAG	0.823955	0.0211894		GTAGC	0.860299	0.0370254
GGTAC	0.8741	0.0187		GTAAC	0.7656	0.0231		GGCAT	0.823895	0.0271142		GAGGC	0.859788	0.0361381
ACAAG	0.8741	0.0181		GGTAC	0.7652	0.0333		TAAGA	0.823452	0.0263476		GGATG	0.859397	0.0325996
TATTG	0.8741	0.0171		AACTA	0.7648	0.0375		TACCG	0.823421	0.0342734		GTTAA	0.858757	0.0391392
TCAAA	0.8739	0.0171		GGGAA	0.7635	0.0311		GCAGA	0.82314	0.0280465		GCATG	0.858582	0.0353242
GGATT	0.8722	0.0191		GTGAA	0.7632	0.0305		GTATC	0.822396	0.0262195		GAGCT	0.858579	0.0370323
GATGC	0.872	0.0141		GGCTA	0.7628	0.0288		GGAGA	0.822391	0.0292933		GCTTG	0.858517	0.0451748
ATAAG	0.8719	0.0187		GATGT	0.7617	0.0209		GTCAG	0.822321	0.0246425		GAATG	0.858501	0.0249897
AACTA	0.8706	0.017		GGTAT	0.7613	0.0277		GATGA	0.822008	0.02131		GGACC	0.858409	0.0303098
GACTG	0.8702	0.0257		GAGTA	0.7608	0.0347		TAACC	0.820547	0.0239604		GAGAT	0.858393	0.0248971
TTGAA	0.8702	0.0156		TCATA	0.7607	0.0375		GAGCT	0.82028	0.0209403		TCAAA	0.857294	0.0248411
GATAC	0.8702	0.0176		GATTC	0.76	0.024		GCATG	0.820197	0.0258149		GCAGT	0.856625	0.0371241
GGACT	0.8701	0.0168		GACCA	0.7599	0.042		GAGGT	0.820016	0.0228305		GCCTG	0.856006	0.0389361
ATAGA	0.8695	0.0194		GAGCA	0.7587	0.0292		GTATT	0.819828	0.01819		GCGGA	0.855241	0.0270802
GATCT	0.8691	0.0206		GAGGT	0.7586	0.0364		TAATC	0.819563	0.0174669		GTACC	0.855077	0.0385937
GGGTG	0.8686	0.0185		GGTTA	0.7583	0.0386		GCAGC	0.819256	0.0203712		GCCTT	0.855031	0.0315988
GAGTG	0.8684	0.0205		GCTTA	0.7582	0.0325		TCAAC	0.818522	0.0222477		GCATC	0.854925	0.0418502
GCAGA	0.8682	0.019		TAGTA	0.758	0.0384		TCCAG	0.818322	0.034967		GTATA	0.854698	0.0368174
TCATA	0.8672	0.0166		AAACA	0.7578	0.0321		GCTCT	0.818149	0.0265888		GCCGG	0.854287	0.0297807
GCGAA	0.867	0.0226		GAGGC	0.7576	0.0287		GGCAA	0.818123	0.0274084		GCTCA	0.853606	0.0247253
GGCCT	0.8669	0.022		GACTT	0.7572	0.0331		GCGAG	0.817998	0.0327222		TCACA	0.853471	0.0308014
AAATT	0.8665	0.0218		AATAT	0.757	0.0277		GTAGA	0.817487	0.034701		GTCAT	0.852788	0.0336408
GGGCG	0.8664	0.0177		ACTAA	0.7567	0.0296		GGTCC	0.817396	0.0326905		GATTA	0.85191	0.0333262
GCTAT	0.8663	0.0179		GATGA	0.7566	0.0253		GCAGT	0.81646	0.0223998		GCGAG	0.851703	0.0312733
ATAAT	0.8653	0.0181		ACATC	0.7564	0.0398		GCTTC	0.815826	0.0187085		GGGCC	0.851011	0.0379607
TGAAA	0.8652	0.018		AATGG	0.7563	0.0309		TAACT	0.815788	0.021204		GGCCT	0.850593	0.0254419
GGGGC	0.865	0.0197		AAACG	0.7562	0.0348		GATGC	0.815425	0.0235951		TTAAA	0.850434	0.0265317
GACTC	0.865	0.0184		TTGAA	0.7561	0.0381		GCGTA	0.81528	0.0252615		GTGAA	0.850168	0.0321236
TTAAC	0.865	0.0162		ATAAG	0.7554	0.0307		GCGAT	0.815127	0.0312179		TATAG	0.850088	0.0392899
GCCGA	0.8644	0.0166		GACGG	0.7545	0.0339		GGAGG	0.815082	0.026656		GCGGT	0.849614	0.0232054
TATCA	0.8638	0.0202		GTGTA	0.7544	0.041		GATGT	0.815049	0.0275945		GCTCC	0.84952	0.031299
GCAAC	0.8636	0.0163		TAAGA	0.7544	0.031		TCAAT	0.814866	0.0240412		GGTAT	0.84912	0.0247137
ATCAA	0.8631	0.0194		GGGGC	0.7541	0.0274		GAGTT	0.814485	0.0273885		TAATA	0.849114	0.0365436
TAGTA	0.863	0.0162		GGAGC	0.754	0.0267		TCCTA	0.814381	0.0283997		GGTGG	0.848431	0.0244998
ATATC	0.8626	0.0169		AATAC	0.7537	0.0254		GGATG	0.814256	0.0222109		GGTTG	0.847547	0.0469501
TAAGG	0.8621	0.0211		GCCAA	0.7537	0.0366		TACAT	0.814063	0.018316		TCAAC	0.847536	0.0215142
GACGC	0.8621	0.0161		GATGC	0.7532	0.0253		GTGAA	0.813855	0.0242388		GATCA	0.847425	0.0329911
GGCGC	0.8616	0.0187		GGGCG	0.7525	0.0279		TACAC	0.813684	0.0222728		TCGAA	0.846448	0.0300575
TACGA	0.8614	0.0172		GCGAA	0.7521	0.0306		TACCA	0.81325	0.0166859		GTAGA	0.846268	0.0331943
AAATA	0.861	0.0231		TGGAA	0.752	0.0357		GCTTT	0.811958	0.0282053		GCCAG	0.846032	0.0265539
TATAC	0.8609	0.0214		ATACG	0.7518	0.0329		GCGAC	0.811951	0.0208226		GCATT	0.846019	0.015893
TCTAG	0.8609	0.0183		AGATA	0.751	0.0323		TCCGA	0.811417	0.0227848		GCGAT	0.845148	0.0292283
TAAGC	0.8609	0.0196		TAAGC	0.7508	0.037		TATAC	0.810806	0.0234229		GATGG	0.843141	0.0134534
ATATG	0.8608	0.0173		ACAAT	0.7507	0.0385		TACTA	0.810794	0.0244432		GATTT	0.84304	0.0191998
ACTAA	0.8606	0.0181		AACAG	0.7496	0.0329		GCGGA	0.810332	0.0234057		GAGTA	0.842724	0.0285643
TACAG	0.8605	0.0213		GCGAG	0.7495	0.0305		TTAAC	0.810203	0.0318619		GGCCG	0.842649	0.0160747
ACATA	0.8605	0.02		GGCAT	0.748	0.0295		TTAAG	0.809977	0.0267814		GATCG	0.842639	0.0335029
AATGG	0.8602	0.0169		ATGAA	0.7474	0.0335		TCTAA	0.80972	0.0203017		TACCA	0.841908	0.0364258
GATCC	0.8599	0.0198		GAGTT	0.7472	0.0348		GGTAT	0.809677	0.0274452		GGTCT	0.841595	0.0347274
AAATG	0.8587	0.0174		GGAGA	0.7461	0.0269		GCGCA	0.809484	0.0200689		TACAT	0.841121	0.0343441
TACAT	0.8585	0.0191		TAACG	0.7456	0.0284		GGTTA	0.809306	0.0217454		TGACA	0.841099	0.0336028
GTTCA	0.8583	0.0177		GACAG	0.7451	0.0291		GTTAC	0.809265	0.020618		GTATG	0.839012	0.037499
GCCTA	0.8573	0.0186		GGGCA	0.7451	0.0334		GGTCA	0.809207	0.018659		GGATC	0.837961	0.0263939
TAACG	0.8569	0.0133		TAGAG	0.7445	0.0265		GCTCG	0.808347	0.0173093		TAGAA	0.837823	0.033762
AAGAA	0.8568	0.0165		GGTGA	0.7443	0.0286		GGCAG	0.808227	0.0286976		TAATC	0.837695	0.0211308
GTACG	0.8564	0.0205		GCTAT	0.744	0.0316		GTCGC	0.807953	0.0221945		TAACC	0.837034	0.0296489
TCAAG	0.8562	0.0161		GCAAT	0.7428	0.0401		GCTGA	0.807391	0.0302978		TAAGA	0.836443	0.0264039
GGTGG	0.8562	0.0196		AGAAC	0.742	0.0415		GGATT	0.807174	0.0236026		TCCGA	0.836233	0.0286746
GAGGT	0.856	0.0153		TGCAA	0.7418	0.0433		TTATA	0.807097	0.0241766		GTACT	0.836185	0.0332989
GCGAG	0.8535	0.0166		GTATG	0.7415	0.0283		TGAAA	0.807079	0.0294699		GGCTC	0.836145	0.0251715
TGAAT	0.8533	0.0134		ATTAA	0.7411	0.0215		TCACA	0.806921	0.0265102		ACTAA	0.836026	0.0352001
ACTAG	0.8529	0.0156		TTATG	0.741	0.0324		TAATT	0.806386	0.0281786		TACAC	0.835566	0.0307982
GGCTG	0.8525	0.0198		GAGCG	0.7406	0.0205		ACCTA	0.805984	0.0222408		GCTCG	0.835059	0.0290686
GATTC	0.8524	0.0185		TTAAC	0.7404	0.024		TACGA	0.805945	0.038961		TGAAA	0.8343	0.0315793
GTCAC	0.8521	0.0213		GGTTG	0.7404	0.0389		TATAT	0.805551	0.0315001		AACGA	0.833933	0.0278609
GCTAC	0.852	0.0179		TTAGA	0.7388	0.03		GGGAA	0.804962	0.0319861		GCGTG	0.833094	0.041944
GCCGG	0.8519	0.0187		TAAGT	0.7385	0.025		ACCAA	0.804477	0.02942		TACAG	0.832446	0.0333147
AATCA	0.8518	0.0163		ATTAT	0.7378	0.038		GTTTA	0.80436	0.0204005		AAAAG	0.83234	0.0330942
GCACG	0.8517	0.0184		ACATG	0.7371	0.0425		TCATA	0.804027	0.0238304		TATAT	0.831696	0.0287298
GGGCC	0.8512	0.0193		ACGAG	0.7371	0.0341		TCCAC	0.803892	0.0218165		GAGTG	0.831584	0.030197
AACAA	0.851	0.0176		GAGCT	0.737	0.0357		GTCGA	0.803878	0.0216555		ACACA	0.831241	0.0215585
GTACT	0.8505	0.0182		ACTAT	0.7369	0.0422		GGTAC	0.803688	0.0265417		GCGGC	0.830878	0.0492722
TAGAG	0.8501	0.0145		ATAGA	0.7367	0.024		GGCTC	0.8035	0.0255122		GTCCG	0.830753	0.0165836
GGCGT	0.8498	0.0207		AACTT	0.7363	0.0411		TTCAA	0.803454	0.0251696		ACAAC	0.830716	0.0327703
GTCAG	0.8494	0.0141		GCAGT	0.7358	0.0453		TACGT	0.802391	0.0245245		ACAAG	0.830434	0.0284224
GCTTA	0.8492	0.0187		GGTGG	0.7354	0.0323		GAGGC	0.802367	0.0217617		GTAAG	0.830427	0.0223338
AAAAG	0.8489	0.0196		TAACA	0.735	0.0239		GTTCC	0.802309	0.0334215		GAGTC	0.829523	0.0243434
GCGCA	0.8481	0.0183		GCGAC	0.735	0.0385		GAGTC	0.801739	0.0225807		TGAAC	0.829244	0.0322888
TGAGA	0.848	0.0163		AATTC	0.7349	0.0261		GGCTA	0.800981	0.0193157		TTAAG	0.828891	0.0293465
GCAGT	0.8479	0.0187		ATCAG	0.7347	0.0336		GTTCA	0.800444	0.0190639		GTACA	0.82839	0.0159376
GTTGA	0.8476	0.0207		GATTG	0.7339	0.0394		TATCA	0.800347	0.0214681		GCAAT	0.828234	0.0252653
AACGA	0.8475	0.0175		TAGAC	0.7335	0.0368		GGCGG	0.800312	0.0230299		GTGAC	0.828065	0.0354921
AAAGG	0.8467	0.0196		TTTTA	0.7334	0.0511		GGGGA	0.800103	0.0253214		GTATC	0.828039	0.0266473
GCCAG	0.8464	0.0174		AACAA	0.7332	0.0185		TCCCA	0.799729	0.0207425		GGCTT	0.828007	0.0305542
GCTGA	0.8464	0.019		ATCAT	0.7322	0.0389		TTTAA	0.799431	0.0285368		GCTGG	0.827572	0.0298652
TTTTA	0.8463	0.019		ATGAT	0.7317	0.042		AAAAA	0.798695	0.0226511		ACTCA	0.827479	0.0342073
TAACT	0.8458	0.0156		TTAGC	0.7313	0.0379		TCCGG	0.797429	0.020553		ACCCA	0.827382	0.0369072
TAAGT	0.8456	0.0192		GACGC	0.7311	0.0255		GTCTT	0.796981	0.0171679		TAACT	0.82701	0.0286237
TCAAT	0.8451	0.019		GTAGG	0.7309	0.0345		TACCT	0.796953	0.0206784		GGGCT	0.826989	0.0261539
ATATT	0.844	0.0176		ATGAG	0.7309	0.0354		TAAGT	0.796827	0.0245075		GGTTT	0.826301	0.039835
TCAGA	0.8437	0.0184		TATTG	0.7307	0.0286		GTAGG	0.796673	0.0290545		GTAGG	0.8262	0.0255186
ATTAG	0.8428	0.0197		TACGA	0.7297	0.0305		GCGCC	0.796578	0.0225539		GCGCC	0.82608	0.0367801
AACAT	0.8418	0.0175		GACCC	0.7292	0.0276		GAGGG	0.795834	0.0249625		GTCTA	0.825847	0.027485
TAAAC	0.841	0.0169		AAGAA	0.7281	0.0497		TTAAT	0.795215	0.0182213		GGCGC	0.825747	0.0272934
ACAAA	0.8407	0.0166		GGGAT	0.7281	0.02		GTATG	0.794664	0.0345038		TGGAA	0.82561	0.0321427
TGATA	0.8404	0.0199		TTCAA	0.7279	0.0238		TCCCG	0.794626	0.0191429		AACAA	0.825348	0.025857
TTCGA	0.8399	0.0195		TATCG	0.7277	0.0346		TTACA	0.79444	0.0216125		TATCA	0.825244	0.0230788
TACCA	0.8398	0.0208		TACTG	0.7272	0.037		GTTAT	0.794051	0.0220123		GGTGC	0.824765	0.032524
AAGAG	0.8394	0.0169		TGATG	0.7271	0.0346		GGGGG	0.793205	0.0245373		GGTTC	0.824719	0.0404166
GAGTC	0.8388	0.0149		AACAT	0.7267	0.0272		GTCGG	0.792663	0.0213561		TAGCA	0.824599	0.02916
TAGGA	0.8387	0.0168		GATGG	0.7266	0.0218		ACACA	0.79231	0.0338595		TATAC	0.824242	0.0237468
TGTAA	0.8387	0.0186		AACTC	0.7259	0.0374		GGACG	0.79151	0.0248175		GAGTT	0.82384	0.0276045
GACCT	0.8385	0.0171		GACTC	0.7259	0.0267		GCGTC	0.791291	0.0259109		ACCCC	0.823661	0.044931
TCCAA	0.8383	0.0179		AGCTA	0.7253	0.0401		GGCGA	0.791003	0.0245309		TCACG	0.823474	0.0448599
GATTT	0.8382	0.0211		ACCAA	0.7249	0.0282		GTAGC	0.790988	0.0218539		TATAA	0.823292	0.0305242
AAAAA	0.8381	0.0201		GCATG	0.7246	0.0241		TAATG	0.790608	0.0259114		GCTAT	0.8226	0.0252899
GTGAG	0.838	0.0188		ACAGG	0.7245	0.0423		GCGCT	0.790156	0.0297314		TAGAC	0.822041	0.0348123
TTAGA	0.8378	0.0178		GGTCA	0.7241	0.0315		TATAG	0.78906	0.0230861		ACCCG	0.821547	0.0331976
ATTCA	0.8377	0.0234		TATTT	0.7241	0.0423		TTACG	0.788878	0.0323614		GCTGA	0.821386	0.0203083
GTGCA	0.8373	0.0202		AATCG	0.7241	0.0327		AATAA	0.788662	0.0203543		TCGGA	0.821196	0.0379271
GTGGA	0.8369	0.0254		GTTAG	0.7235	0.0317		GGCTT	0.787185	0.024866		GTGGA	0.821017	0.0407132
ATAGG	0.8369	0.0182		GTACA	0.7234	0.0186		GGCTG	0.787006	0.0200907		GGTCC	0.820572	0.0297037
ATAAC	0.8364	0.0159		TACCA	0.7233	0.0431		GTCTG	0.786853	0.0236111		TCCAG	0.820426	0.0285412
GTATT	0.8359	0.0291		AATGA	0.7232	0.0289		GTCTC	0.786697	0.0171129		AACAC	0.820089	0.0251786
TACAC	0.8358	0.0182		TGAGA	0.7217	0.0342		GCTGT	0.786691	0.0231682		TAAGG	0.819828	0.0155137
ACAAT	0.8356	0.0182		GTGAG	0.7216	0.0419		GAGTG	0.786685	0.0270502		ACCAG	0.819441	0.0243652
ATCGA	0.8356	0.0194		GCAAC	0.7213	0.0357		TACCC	0.786514	0.0208454		TAATG	0.819064	0.0291009
GTGAC	0.8356	0.0188		GATTT	0.7212	0.0208		GGGAC	0.786506	0.0183653		GTCCC	0.818999	0.0247836
TATGG	0.8351	0.0219		TATGG	0.7205	0.0406		TACTT	0.786126	0.0272653		TGACC	0.818842	0.0309369
GCCCA	0.835	0.0173		GTACC	0.7202	0.037		TTCCA	0.785585	0.0275858		GTAAA	0.818724	0.0176652
GCGGA	0.8347	0.0154		ATATC	0.719	0.0325		TTCAG	0.785315	0.0293812		GCGTC	0.818687	0.0229878
TGCAG	0.8344	0.0166		GAGTC	0.719	0.0259		TAGAA	0.784767	0.0241731		TCAAG	0.81841	0.015365
TCATG	0.8343	0.0196		AAGTG	0.7186	0.0394		GTCGT	0.784675	0.0227202		AGACA	0.818392	0.0315233
GCATG	0.8337	0.0251		TAACT	0.7183	0.0252		TCAGG	0.784611	0.0243639		GTGCC	0.818134	0.0407795
ACATG	0.8334	0.0174		AAGAG	0.7182	0.0197		GTTAG	0.784521	0.0228804		TAGAT	0.817296	0.0372216
TGCAA	0.8325	0.0195		GTCAG	0.7181	0.0369		TATTA	0.783857	0.0291877		TTCAA	0.816895	0.0335823
TTCAA	0.8323	0.016		ATCGA	0.7178	0.0435		GGAGT	0.783459	0.0248921		GTGAG	0.816655	0.0310287
TAGCG	0.8317	0.0198		TCTAA	0.717	0.0231		GGTTC	0.783258	0.0332368		ATAGA	0.816286	0.0286315
GAGCT	0.8316	0.0166		GGGGT	0.7168	0.0249		TCAGA	0.783258	0.0259792		ACTGC	0.81569	0.0352978
AATAC	0.8316	0.0184		ATCTA	0.7164	0.0287		GTGAT	0.782337	0.0326059		AAAAA	0.815689	0.0326447
TCGAA	0.8315	0.0151		ATCAA	0.7156	0.0276		GTAGT	0.782328	0.0360755		TAAGT	0.814752	0.0144523
GTTTA	0.8314	0.0195		TGTAA	0.7153	0.0401		TACTG	0.782119	0.0223657		GTAGT	0.814561	0.0439811
GTCGA	0.8313	0.0148		GCTGA	0.7152	0.028		AACAA	0.782082	0.023656		AAGCA	0.81443	0.0281398
TAGGG	0.831	0.0147		AACCG	0.7147	0.0314		GGCGC	0.781349	0.0255951		GCGCT	0.814274	0.0326738
GTATG	0.8303	0.0202		TATGC	0.7147	0.0347		GCTGG	0.781056	0.0197347		TCAGT	0.81408	0.0460135
GCGTA	0.8301	0.0164		ACAGT	0.7134	0.0373		TCACG	0.780627	0.0204474		TACTA	0.814045	0.0302368
AACGG	0.8301	0.0138		GGTCT	0.7133	0.0414		GTTCG	0.780366	0.0212921		TATTC	0.813655	0.0283804
GGGTT	0.8298	0.0196		CATAA	0.7133	0.0348		AAATA	0.780307	0.0310099		GTGGG	0.813244	0.0267329
GACCC	0.8296	0.0148		TGATA	0.7132	0.0367		GTGCC	0.780201	0.0256961		ACACC	0.813042	0.0284972
AAGGA	0.8295	0.0192		GACGT	0.7131	0.0373		GGAGC	0.779257	0.0225468		GTCGG	0.812987	0.0207586
GGTCA	0.8294	0.0158		AACGT	0.7125	0.0379		GGTAG	0.77871	0.019897		GATCT	0.812306	0.0179663
GAGCC	0.8292	0.0229		GTACG	0.7118	0.0229		TGAAT	0.778533	0.0259381		AACAG	0.812221	0.0268324
GCCAT	0.828	0.0197		AGAGG	0.7116	0.031		TATCC	0.778305	0.0225721		GTTAT	0.8122	0.0383716
GGGTC	0.8275	0.0202		GTTAT	0.7115	0.0395		TACTC	0.778088	0.0181175		TCCCA	0.811988	0.0432131
TATCT	0.8273	0.0158		ATTTG	0.7107	0.0425		GCTGC	0.778076	0.0226728		TCAGG	0.811508	0.0246334
GCAGC	0.8266	0.0234		TCAAC	0.7107	0.0331		TCCCT	0.777593	0.0191934		TGCAA	0.811133	0.0401132
GAGGC	0.8262	0.0289		GCCTA	0.7105	0.027		GGTCG	0.77714	0.0285085		TTATA	0.810653	0.0281216
TAGAT	0.8259	0.0176		AATCA	0.7105	0.0255		TGAAC	0.777044	0.0262402		TAACG	0.809951	0.0188318
TTCAG	0.8257	0.0172		TCTAC	0.7104	0.0387		GGTCT	0.776804	0.0150045		GATTG	0.809747	0.0246826
AAAAT	0.8256	0.0182		GTATC	0.7103	0.0292		GGGCA	0.77672	0.029165		GTTAG	0.809435	0.0270417
TAACC	0.8254	0.0155		ATTAC	0.71	0.041		GCGCG	0.776711	0.0234973		TACTC	0.809382	0.0298518
GTCAT	0.8253	0.0152		GCAGG	0.7096	0.027		TAAGC	0.77544	0.0294594		AACCT	0.809358	0.0412542
TCAGG	0.8252	0.0184		GCACA	0.7095	0.0336		TCACC	0.775118	0.0184562		TAGGA	0.809225	0.029218
TACGT	0.8248	0.0179		ATAGG	0.7094	0.0391		ACCAG	0.775038	0.0277126		TCTAA	0.809169	0.0344188
GCATT	0.8248	0.0373		AATGT	0.7092	0.0433		GTGAC	0.774103	0.0237534		ACAGA	0.809123	0.0198334
GAGTT	0.8246	0.0166		GCTAC	0.7089	0.0303		CCAAA	0.773623	0.0193954		TAAAA	0.808739	0.0210268
TGGAA	0.8244	0.0167		TGAAC	0.7089	0.0348		TTACC	0.773424	0.0333084		TTACC	0.80869	0.0294359
GTGGG	0.8241	0.0135		ACAAG	0.7086	0.0272		GTTTC	0.773155	0.0239359		GGTAG	0.808677	0.0310335
GTTAG	0.8239	0.02		GTGAC	0.7086	0.0264		TTCAT	0.773096	0.0290368		TCAAT	0.808415	0.0201325
AAAGA	0.8236	0.0183		ACCCA	0.7083	0.0369		TCCGT	0.772891	0.0237085		GTCGT	0.808016	0.03233
AATGC	0.8229	0.016		GGCGC	0.7081	0.0325		TCATC	0.772362	0.0304887		GCGGG	0.807345	0.0246288
GGTCG	0.8228	0.0167		TTATC	0.7081	0.0399		TCGAA	0.772121	0.0227784		ACCAT	0.806788	0.0235976
TACTG	0.8226	0.0193		GGGTG	0.708	0.0214		ACCAC	0.771791	0.0285386		GCGCA	0.806734	0.0278083
AGGAA	0.8223	0.0201		GGCAG	0.7068	0.0353		TATGA	0.771243	0.0342973		TCATA	0.806649	0.0336552
GGGCT	0.8222	0.015		AAGTA	0.7067	0.0365		TAAGG	0.771203	0.0363667		AAACA	0.806472	0.016491
ATGAA	0.8218	0.0161		GGCCG	0.7065	0.0337		TCACT	0.77107	0.0191069		ACGAA	0.806261	0.0521011
TAGCA	0.8211	0.017		TCGAA	0.7061	0.0293		TCCTG	0.770998	0.0226179		ACATA	0.80551	0.0288644
ACCAA	0.8201	0.0182		TCAGA	0.706	0.0309		ATAAA	0.770869	0.0260283		AGCAC	0.80544	0.0319674
GGCTT	0.82	0.0159		TAGCG	0.7059	0.0249		GCTTG	0.770676	0.0222293		TCAGC	0.805316	0.0286817
AACTG	0.82	0.0208		TAGGG	0.7058	0.0229		GGTGA	0.770369	0.0202191		TAATT	0.805176	0.026347
AAATC	0.8187	0.018		AAGCG	0.7054	0.0288		TTTAT	0.769728	0.0213863		GCGTA	0.804929	0.0245695
AGAAG	0.8186	0.0159		ACTTA	0.7054	0.0279		TCATT	0.769681	0.0204913		AAATC	0.804189	0.0281629
TATTT	0.8185	0.0228		TCAAG	0.7049	0.0394		AAACA	0.769654	0.0234428		ACCTA	0.803772	0.025759
ACAAC	0.8183	0.0199		GGCTG	0.7046	0.0269		ACAAA	0.769543	0.0256791		AAAGA	0.803667	0.0346053
AGAAT	0.8173	0.025		TACGC	0.7044	0.0259		GGGGT	0.768931	0.0215903		GTCGC	0.803643	0.0346385
GTAGC	0.8172	0.0157		GGTGC	0.7042	0.0449		AAAAT	0.768692	0.0269852		TTACA	0.803511	0.0334281
AGAGA	0.8172	0.0166		GACCT	0.7041	0.0256		AAAAC	0.768543	0.0222814		ACATT	0.803419	0.0302258
ATTAT	0.8172	0.0176		ATTCA	0.7035	0.0278		GTTCT	0.768435	0.0316016		TACGG	0.803134	0.0296836
TCATT	0.8171	0.0162		GCCAC	0.7035	0.0319		GGGCC	0.768056	0.0277362		TACCC	0.803127	0.0250514
GTTAC	0.817	0.02		GTACT	0.7034	0.0293		TACGG	0.76751	0.019595		GTCCT	0.802937	0.0307687
TTCAT	0.8168	0.017		GTCAT	0.7032	0.0382		GCGGC	0.767399	0.0143423		GCTGT	0.802226	0.0320335
ACGAA	0.8167	0.0203		ATGAC	0.7026	0.0346		GTGTA	0.767366	0.0270546		TAGAG	0.802017	0.0189452
TCAAC	0.8166	0.0184		GCTGC	0.7024	0.0405		TATCG	0.767112	0.017577		TACCG	0.801972	0.0283854
AGTAA	0.8163	0.0175		TTACG	0.7023	0.0368		GTGGA	0.7663	0.0254369		GTGTA	0.80147	0.0318451
TTTCA	0.816	0.018		ATATT	0.7023	0.0276		TCATG	0.76623	0.0262399		AGAGA	0.80134	0.0287751
GTATC	0.8156	0.0195		TCTGA	0.7022	0.0435		ACCCA	0.766195	0.0233498		TCATG	0.801036	0.024151
ATGCA	0.8152	0.0145		AAGGG	0.701	0.0321		TGATA	0.766118	0.0181649		ACAAT	0.800947	0.0435396
AATTT	0.8151	0.0173		TCAGG	0.7009	0.0335		ACTAC	0.766087	0.021095		GGTGT	0.80079	0.0201232
GTCCA	0.815	0.0165		GTTAC	0.7005	0.0397		TACGC	0.766063	0.0278407		TACCT	0.800782	0.0281411
AAGGG	0.8148	0.0165		ATACA	0.7004	0.0245		TATCT	0.765971	0.019709		CCACA	0.800721	0.0267647
TTTGA	0.8148	0.0204		AGAAT	0.7	0.0388		GCGGT	0.765773	0.0159087		GCTTC	0.800168	0.017749
ATAGC	0.8145	0.0185		GAGTG	0.6995	0.0364		TTTAC	0.765652	0.037401		ACACT	0.799733	0.0237356
GCCCG	0.8142	0.0196		CAAAA	0.6995	0.031		TAGAT	0.76538	0.0219561		ATCGG	0.799684	0.034291
AACAG	0.814	0.0157		ACGTA	0.6995	0.0243		GGGAT	0.765363	0.0238076		TCACT	0.799673	0.0267811
ATAGT	0.814	0.0151		TAGTG	0.6994	0.025		TCTAG	0.765295	0.0196654		TTAAC	0.79926	0.0171007
TGAGG	0.8139	0.0192		AGCAG	0.6994	0.0397		ACATA	0.765243	0.0177944		TACGT	0.799139	0.0320623
AGCAA	0.8136	0.019		GCAGC	0.6993	0.0343		TCCGC	0.765049	0.027212		GTTGA	0.799057	0.0311174
AAAGC	0.8132	0.0249		GGCCC	0.6993	0.0295		TCCCC	0.764965	0.0199938		TCAGA	0.798919	0.0317436
TACGG	0.8123	0.0174		GCGTA	0.6992	0.0519		TTCTA	0.764893	0.0286402		TATCG	0.797894	0.0242667
TTAGG	0.8123	0.0166		TCAGC	0.6991	0.034		ATCAA	0.764878	0.02422		TGAGA	0.797864	0.0325681
GCGAT	0.8123	0.0156		ACATT	0.6991	0.0349		GTTGA	0.764779	0.0351817		AAGAA	0.797816	0.0409113
GTCTA	0.812	0.0218		GTCGG	0.6981	0.0419		TTATC	0.764285	0.017688		GTTCT	0.797803	0.0339025
GTAGT	0.8117	0.0234		GGCGT	0.698	0.0309		ACAAG	0.764218	0.0291559		TCATC	0.79743	0.0273942
TCTAT	0.8114	0.0202		GCATT	0.6975	0.0303		TTACT	0.764063	0.0151113		TCCAT	0.796938	0.030353
GCTCA	0.811	0.0183		TTACA	0.6972	0.0216		AAATT	0.76406	0.0202725		TCTGA	0.796415	0.0384279
TGAAC	0.8108	0.015		GCACT	0.6969	0.0296		TCTAT	0.763985	0.0201541		GCTCT	0.796394	0.0233697
TATCG	0.8108	0.0182		TATCC	0.6968	0.0377		AACAC	0.763722	0.0234983		TCCAC	0.796374	0.0302556
TCGAG	0.8107	0.023		TCGAG	0.6966	0.03		ACCAT	0.763581	0.022711		ACGGA	0.7962	0.0263603
GCACT	0.8102	0.0171		GCCGA	0.6965	0.0382		ACAAC	0.762809	0.0196304		ATACA	0.796146	0.0228276
TTACG	0.8102	0.0165		AGGAA	0.6957	0.0357		TTAGA	0.762639	0.0212911		TAAGC	0.795962	0.0408584
ACTAT	0.8101	0.0176		ACTAG	0.6956	0.0283		AACAT	0.762127	0.0290131		ACAAA	0.795847	0.0320075
TGACA	0.8098	0.0174		GTGGA	0.6953	0.0399		AACCA	0.761583	0.0193142		AGCAT	0.795631	0.0319921
GCATC	0.8097	0.0244		TATTC	0.6949	0.0253		GCGTT	0.761442	0.0253884		ACCGA	0.795474	0.030593
GGCTC	0.8092	0.0167		TATGT	0.6947	0.0313		GGGTA	0.760543	0.023079		AAGGA	0.794655	0.0294382
AAGAC	0.8091	0.0179		ATTGA	0.6947	0.0244		TAGTA	0.760256	0.023083		TCATT	0.794283	0.0263004
TTGCA	0.8088	0.0183		GCTCA	0.6937	0.0339		AAATC	0.759413	0.0208472		AGAAA	0.794006	0.0353015
AAACA	0.8087	0.0168		AAAGT	0.6936	0.0242		GTGCA	0.759208	0.025107		AATAC	0.793854	0.029484
AATGT	0.8086	0.0153		AACAC	0.6931	0.0327		AATCA	0.758987	0.0185607		TAGGC	0.793484	0.0340275
ATACT	0.8084	0.0163		TGGGA	0.6927	0.0304		TATTT	0.758797	0.029023		AGAAC	0.793224	0.0298319
AACGT	0.8077	0.02		CAATG	0.6924	0.0396		ACACG	0.758714	0.0299366		GTCTG	0.792757	0.0387831
ATACG	0.8075	0.0214		TTCGA	0.6923	0.0376		GGCGT	0.758681	0.0232636		AACTA	0.792595	0.026191
ACAGA	0.8072	0.0146		TTTGA	0.6923	0.0396		AACCC	0.758283	0.021742		TATTA	0.792557	0.0303511
AAAAC	0.8071	0.0317		GTAGC	0.6922	0.0241		TGTAA	0.758269	0.0234804		TAAAT	0.79219	0.0305619
ACACG	0.8069	0.0139		ACAAC	0.6921	0.028		TATTC	0.756567	0.0303046		AAGTA	0.791649	0.03713
ACCGG	0.8069	0.0196		TTAGG	0.6908	0.0356		TTCCC	0.75655	0.0185559		AGAAG	0.791585	0.0301057
TAGAC	0.8067	0.0183		GCACG	0.6905	0.0354		TCCTT	0.756522	0.0198011		GCGCG	0.79153	0.027699
AATCT	0.8062	0.02		AGTAA	0.6904	0.0325		TTCAC	0.756339	0.0232283		GTTTC	0.791493	0.0337794
ACGAG	0.8062	0.017		ATTTA	0.69	0.022		TCTAC	0.756187	0.0250333		CATAA	0.79144	0.0257747
GTTGG	0.8061	0.0195		AGTGA	0.6899	0.0388		TCTCA	0.755001	0.0159707		ACGGG	0.791387	0.0267059
TGCCA	0.8061	0.0185		GGCCT	0.6898	0.0259		GGTGC	0.754994	0.0220533		AAACT	0.791312	0.0342468
AACCA	0.8061	0.0184		TAGCA	0.6892	0.0273		GGTGG	0.754916	0.0185995		AACCC	0.791065	0.0264763
ACTTA	0.8054	0.0206		TTCTA	0.6891	0.0336		CCAAT	0.754737	0.0234909		GTATT	0.790869	0.0213152
AAGTA	0.8051	0.0171		AACCA	0.6888	0.0274		ATACA	0.754726	0.0205546		ACGAT	0.790638	0.0325448
GCGAC	0.8046	0.023		TCATT	0.6887	0.0349		TATTG	0.754015	0.0304802		GTTAC	0.790635	0.0215184
TGGTA	0.804	0.0244		ACCTA	0.6887	0.0329		TTCCG	0.754004	0.0214054		TACGC	0.790381	0.0377201
ACTAC	0.804	0.0183		TCTAG	0.6884	0.0297		TCTGA	0.753859	0.0229969		ACGGC	0.789965	0.0285404
GCTGG	0.8039	0.0188		AGTTA	0.6882	0.0421		GTTTT	0.753728	0.0338211		TAGTG	0.789879	0.030364
ACCAG	0.8038	0.0197		TAGGC	0.6878	0.0309		ACACC	0.753466	0.0188924		TCCAA	0.789312	0.0371178
AAGCG	0.8036	0.0135		ACGTC	0.6878	0.032		CCCAA	0.753455	0.0204495		TGATA	0.789275	0.0286584
TTTAG	0.8035	0.0177		TCAAT	0.6872	0.0298		TTCCT	0.753361	0.0221489		GCTGC	0.78883	0.0223368
ATCAG	0.8032	0.0252		AGAGA	0.6871	0.0334		TTTTA	0.753083	0.0224743		ACGCA	0.788801	0.0138086
GTGTA	0.8031	0.0173		AACGG	0.687	0.035		AATAT	0.752989	0.0204704		TTAGA	0.78862	0.0203366
AGCTA	0.803	0.0183		ACAGA	0.687	0.0269		CCAAG	0.752696	0.0212431		AATAA	0.788525	0.0277748
GTGAT	0.8029	0.0184		ACACA	0.687	0.0331		AAAAG	0.752659	0.0223016		ACGTC	0.788319	0.0213845
TGCAT	0.8024	0.0162		TTATT	0.6866	0.025		GGTTG	0.752562	0.0307117		TATGA	0.788087	0.0184284
ACCTA	0.8024	0.018		AGACG	0.6859	0.0343		TAGAC	0.752323	0.0326612		AAACC	0.788085	0.0277768
GTCCG	0.8021	0.0178		TAGGT	0.6858	0.0327		GGGGC	0.752206	0.0265486		TGAAT	0.788036	0.0312236
TCCGA	0.8021	0.0161		TACAC	0.6855	0.0324		TTATG	0.752169	0.016293		AGCCA	0.787948	0.0221169
TTAGC	0.802	0.0139		TTTCA	0.6851	0.0361		ACCGC	0.751909	0.024198		ACGAC	0.787634	0.0243304
AGAGT	0.8019	0.0192		GTTGA	0.6843	0.0304		ACCTT	0.751821	0.0261867		GTTTA	0.787608	0.0244979
ACAGT	0.8019	0.0204		GAGCC	0.6841	0.034		GGTTT	0.751796	0.0202509		TGCAG	0.787455	0.0269515
TGGGA	0.8013	0.0185		GCGCG	0.6841	0.0324		AACTA	0.750964	0.0203669		ACGCC	0.787295	0.0177296
AAGAT	0.8008	0.0186		AGAAG	0.6831	0.0285		ACAAT	0.750962	0.0249676		ATAAC	0.787212	0.026952
AAGCT	0.8007	0.0156		GTCTA	0.6829	0.0307		TTAGT	0.750588	0.0193834		ACCAC	0.787157	0.0224916
TGCTA	0.8005	0.0198		AAGCA	0.6827	0.0296		TGACA	0.750546	0.0283541		AAAAT	0.786868	0.0390914
TGGCA	0.8001	0.0214		ATCGG	0.6824	0.0317		TCAGC	0.75038	0.027222		ACCTC	0.786747	0.0280396
ATCTA	0.8001	0.0194		ACACG	0.6824	0.0344		TTAGG	0.749967	0.0296882		ACGGT	0.786632	0.0283578
TTATG	0.8	0.0234		ACTCA	0.6812	0.03		ATCCA	0.749462	0.0263977		GCTTT	0.786263	0.0199256
TTATT	0.7994	0.0211		TGAGC	0.6809	0.0363		ACCGA	0.748867	0.0239868		AACTC	0.786126	0.0263281
TCCTA	0.7992	0.0141		TCCAG	0.6808	0.0292		TTGAA	0.748576	0.0176643		AAAAC	0.786094	0.0329697
AACTT	0.7992	0.0185		AAGTT	0.6804	0.0223		ACTAA	0.748451	0.0271443		ACACG	0.785931	0.0124185
GCACC	0.7985	0.0179		ACGTG	0.6802	0.0338		TCGTA	0.748302	0.0312186		AGGAC	0.785722	0.0322446
AACAC	0.798	0.0161		AATGC	0.6801	0.0309		TGCCA	0.748095	0.0173203		TACTT	0.785577	0.0207217
ACTTG	0.7979	0.0223		GTGCA	0.6801	0.0261		GTGCG	0.747873	0.0234035		TGGAG	0.785288	0.0369646
AGGGA	0.7979	0.0186		TCCAC	0.6798	0.0366		TAGCC	0.747664	0.0251922		ATAAT	0.785051	0.0333369
GCCGC	0.7976	0.0182		GTTCA	0.6798	0.0357		CCATA	0.747319	0.0220551		AACAT	0.785004	0.0247961
GTTAT	0.7973	0.0231		GTCCA	0.6792	0.0397		ACCTC	0.747302	0.0224977		TGCGA	0.784707	0.0316579
ATGAT	0.7968	0.0184		GCATC	0.6789	0.0435		CCACA	0.7471	0.0231597		TGAAG	0.784702	0.0244556
TATGT	0.7964	0.0175		GGCAC	0.6789	0.0217		TTATT	0.747019	0.0284505		GTGAT	0.784244	0.0288079
TACTC	0.796	0.0197		TAGGA	0.6784	0.0291		TGCAA	0.746542	0.021707		TTCAC	0.78419	0.0415449
AGAAA	0.7959	0.018		TATCT	0.678	0.035		TCAGT	0.746304	0.0228711		ATCAA	0.783584	0.0210913
TTCTA	0.7955	0.019		ACCAC	0.677	0.0413		AATAC	0.746276	0.0325645		AGACT	0.783235	0.0286864
AAGCA	0.7953	0.0203		TCATG	0.6769	0.0234		TAGAG	0.746257	0.017271		AAAGG	0.78321	0.0363393
ACACA	0.7952	0.0175		AAGGC	0.6768	0.0373		GCGGG	0.746195	0.0283832		GCGTT	0.782877	0.0411713
GGTTG	0.7951	0.0239		GTGAT	0.6766	0.0271		TGACC	0.745771	0.0249472		AACGC	0.782858	0.0322533
TTATC	0.795	0.0189		ACTGT	0.676	0.0396		GTGCT	0.745568	0.024694		AATAT	0.782686	0.0315167
TGCGA	0.7948	0.0164		ACGCG	0.676	0.0449		TCTTA	0.745561	0.0166078		AAGAG	0.782249	0.0274817
AATTC	0.7946	0.0244		AGAGC	0.6756	0.0406		GGTGT	0.745361	0.0196476		ACGCT	0.781608	0.0289106
GATGT	0.7945	0.0186		TTGAG	0.6754	0.0312		AAACT	0.74526	0.0241048		CCAAA	0.781571	0.0316569
ACGGA	0.7943	0.0123		AAACC	0.6752	0.0301		GTGAG	0.744324	0.0392691		GTTCA	0.780852	0.0399734
ATGAG	0.7938	0.0164		GCGGG	0.6746	0.0338		TAGCA	0.744158	0.0237234		ATTAA	0.780737	0.0281503
ATTGA	0.7933	0.0339		TGCAG	0.6745	0.0353		TGAAG	0.743876	0.0227462		CCAGA	0.780599	0.0265151
AAGTG	0.7933	0.0161		TTTAG	0.6744	0.027		GCGTG	0.743827	0.0231533		TGCTA	0.780589	0.0254336
AGATG	0.7932	0.0228		GCCTG	0.674	0.0317		ACCTG	0.743348	0.0207923		GTGCG	0.780544	0.0267258
ATTAC	0.793	0.0149		TTACT	0.6739	0.0308		ATTAA	0.743025	0.0149705		ACCGC	0.779972	0.0229389
GCGGG	0.7929	0.0161		AGAGT	0.6734	0.0432		TTAGC	0.743004	0.0267341		ACCTG	0.779562	0.0261707
ATCAT	0.7929	0.0206		AGATG	0.6732	0.0316		AACCT	0.742865	0.0179446		AACCG	0.779267	0.0315697
ATTTG	0.7928	0.0218		AAGCC	0.6731	0.0305		ACCCG	0.742804	0.0234585		AGCAA	0.779251	0.0290703
GCCAC	0.7927	0.0202		GCTTT	0.6729	0.0445		TTCTT	0.742338	0.0172997		TTGAG	0.779027	0.028619
ACGCA	0.7926	0.0152		TACTC	0.6725	0.0285		TCCTC	0.742162	0.0285256		TGATG	0.778797	0.0297134
TACGC	0.7924	0.0157		TACGG	0.6715	0.0269		TTTCA	0.742129	0.0221468		AGATA	0.778762	0.0238494
ATGTA	0.7922	0.0191		ATGCA	0.6714	0.0322		ACCGG	0.741853	0.022941		TCGAT	0.778669	0.0225612
AATCG	0.7921	0.0142		AAGGT	0.6714	0.0319		GGGAG	0.741626	0.0194173		ACAGT	0.777507	0.0279206
TATTC	0.7914	0.0208		TTGAC	0.6702	0.0368		AAACC	0.741583	0.0189067		TGACG	0.777491	0.0378475
TACTT	0.7913	0.0224		ATACT	0.6698	0.0248		TTCGA	0.741121	0.0304857		CAACA	0.777366	0.0258976
TCCAG	0.7908	0.0213		AAGAT	0.6693	0.0183		CCAGA	0.740778	0.023401		TCCGC	0.777159	0.0350378
ACCGA	0.7905	0.0271		AAGAC	0.6692	0.0326		GTGTC	0.740277	0.0182398		ACTAC	0.777015	0.0140341
TTGGA	0.7903	0.0193		TCAGT	0.6689	0.0325		ACATT	0.740271	0.0277724		AATCT	0.77696	0.0384497
ATCTG	0.7898	0.0178		TCACA	0.6687	0.029		ACCCC	0.739897	0.020363		TTATC	0.776784	0.0291528
AAACT	0.7896	0.0181		ATTTT	0.6687	0.0424		TCTCC	0.739625	0.0192987		ATGAG	0.775988	0.0280843
TATGC	0.7894	0.0168		GCGCA	0.6676	0.0296		ATAAC	0.739521	0.0203242		GTTCG	0.775593	0.0227704
GGTTT	0.789	0.0215		ACGAT	0.6675	0.0219		TAGTC	0.739455	0.0206566		TTGAA	0.775471	0.0305197
AAACC	0.7888	0.0206		GGGTT	0.667	0.0319		TAGGA	0.739317	0.0207787		AAATA	0.775277	0.0350878
ATTTA	0.7885	0.0189		GTCAC	0.667	0.023		GTGTT	0.739303	0.0246945		AATCA	0.775186	0.0315163
ATCCA	0.7884	0.0175		TGTAT	0.6669	0.0364		CCAGG	0.739243	0.0341237		AGCGA	0.774998	0.0234883
GGTCC	0.7884	0.0169		TAGAT	0.6667	0.028		GTGGG	0.738915	0.0210019		TAGTA	0.774963	0.023903
AAACG	0.7882	0.0164		TTAGT	0.6664	0.0304		ACCCT	0.738647	0.0160571		ACTTA	0.7749	0.0239879
TACCG	0.7879	0.0151		AGTTG	0.6664	0.0381		ACTTA	0.738363	0.0230472		GTTGG	0.774761	0.0281652
TCACG	0.7869	0.0211		ATGGA	0.6664	0.0441		TGCAC	0.738123	0.0204418		ACAGG	0.774177	0.0218152
ATGAC	0.7868	0.0169		GCGTG	0.6663	0.0319		ATAAT	0.737804	0.0230368		AAGCC	0.773908	0.0283517
GCGCG	0.7867	0.0166		TTCCA	0.6661	0.031		TGCTA	0.737591	0.0141234		ACCTT	0.773893	0.0246023
AGATA	0.7866	0.0165		GTTTA	0.6661	0.0259		TGACT	0.737156	0.0185829		ATATG	0.77372	0.0252962
TCTTA	0.7866	0.0141		GCCAT	0.6656	0.0399		TCGAC	0.736924	0.0223945		TGCAT	0.773639	0.0299439
TGCAC	0.7866	0.0191		TTCAG	0.6656	0.0373		GTTTG	0.736898	0.025003		GTGTC	0.77315	0.023554
GCTGC	0.7861	0.0213		AGTAG	0.6652	0.0242		TTCGT	0.736126	0.026875		GTCTC	0.773056	0.0254816
TCACA	0.7859	0.0206		GCGGA	0.6648	0.0344		ACTCA	0.736031	0.027265		TGAGC	0.773022	0.0393939
TGTGA	0.7857	0.0179		GGTCG	0.6645	0.0292		TTTAG	0.735853	0.0207462		TAGGG	0.772953	0.0219336
AATCC	0.7856	0.0163		TGACG	0.6643	0.0374		CCTAA	0.735617	0.0220942		CAAAG	0.77282	0.0243553
GTCGG	0.7852	0.0177		TACCT	0.664	0.0339		ATATA	0.735333	0.0192304		AGAGC	0.772653	0.0295342
ACCCA	0.7851	0.0254		ATGTA	0.6639	0.0406		TGCAG	0.735247	0.0238345		TTCAG	0.77254	0.0332399
TAGGC	0.7851	0.0191		GCCCA	0.6635	0.0361		GGGCT	0.73453	0.0188609		AATTA	0.772014	0.0379645
TGTAC	0.785	0.0187		ACTAC	0.6632	0.0229		TGCCC	0.734441	0.0216843		ACAGC	0.771798	0.0235567
GGTGC	0.7847	0.0196		ATCTT	0.663	0.0327		TGAGT	0.733705	0.0255868		TTACG	0.771702	0.0270218
ATGGA	0.7847	0.0143		GGGCC	0.6629	0.0271		AACTC	0.733588	0.0300806		CCATA	0.771668	0.0321289
GCTCG	0.7845	0.017		AGCAA	0.6621	0.0349		GTGGT	0.733152	0.0241583		ATCGC	0.771602	0.0342503
GTGGC	0.7843	0.0205		AATCT	0.6621	0.0325		GTTGC	0.733151	0.0256713		CAAGA	0.771511	0.0225846
TTACT	0.7841	0.0176		GTCGA	0.6616	0.0219		TCTTC	0.732718	0.0213817		ACCCT	0.771496	0.0178006
GCGCT	0.784	0.0182		ACGGG	0.6614	0.0374		TATGG	0.732588	0.0119668		ATCCA	0.771259	0.0274957
ACATT	0.784	0.0158		ATTAG	0.6613	0.0238		CTAAA	0.732504	0.0202977		GTGGT	0.771228	0.0166904
TTTAT	0.7837	0.0186		TGTAG	0.6608	0.0222		TCGAG	0.732377	0.0216924		AAGCG	0.771206	0.0261241
ACTCG	0.783	0.0254		AACCC	0.6605	0.0286		TCTCG	0.732362	0.0187213		ACATC	0.771185	0.0323433
TTGAG	0.783	0.0189		TTGTA	0.6603	0.0361		GTTGT	0.732273	0.0205209		AATGA	0.771082	0.0186794
TTGAT	0.7829	0.0145		ACGCA	0.6592	0.0339		ACTAG	0.731678	0.0231509		TATCT	0.770381	0.0290059
TACCT	0.7828	0.0242		TGAGG	0.659	0.0276		TGCAT	0.731553	0.0217567		AGGAG	0.770108	0.0342556
GGTGT	0.7828	0.0247		GTTCC	0.659	0.0425		AACAG	0.730813	0.0204182		TTAAT	0.769861	0.026706
AGTAT	0.7821	0.0131		ACCGA	0.6589	0.0332		ACATC	0.730681	0.0269819		AATGG	0.769763	0.031373
TCTCA	0.7818	0.0253		ATAGT	0.6589	0.0249		ACCGT	0.730321	0.0230793		CACAA	0.769427	0.0264613
ATCGG	0.7812	0.0191		ACGTT	0.6585	0.0249		AAACG	0.730065	0.0286492		TTCCA	0.76939	0.0341928
GGTCT	0.781	0.0217		AGACA	0.6585	0.0262		ATCAC	0.729065	0.0211342		TAGCT	0.769226	0.0373202
ATCAC	0.781	0.0181		CAAAC	0.6581	0.0317		AACGA	0.729054	0.0240134		TGCCA	0.768889	0.0235404
AGTAG	0.7808	0.0168		AGGAC	0.658	0.0338		ATACC	0.728961	0.0393518		TTAGC	0.76871	0.024432
GTACC	0.7807	0.0201		ACTGC	0.6579	0.0292		ACTAT	0.728896	0.0270076		TAGCC	0.76812	0.0202096
AGAAC	0.7804	0.0279		ACTGG	0.6576	0.0255		GGGTC	0.728889	0.017032		TTTAA	0.768071	0.0192361
ACAGG	0.7802	0.0217		ATAGC	0.6575	0.0333		CCGAA	0.728359	0.0195253		TGCCG	0.767571	0.0326364
TCCAT	0.7801	0.023		GCACC	0.6571	0.0301		AATTA	0.727571	0.0189989		AACTT	0.767341	0.0373907
TAGTG	0.7797	0.0194		TGAAT	0.6569	0.0264		ACGCC	0.727361	0.0228303		ATCAC	0.767265	0.01768
TTCAC	0.7795	0.0222		TTTAT	0.6566	0.0299		AACCG	0.726772	0.0202869		AATCC	0.767191	0.0261321
ATCCG	0.7792	0.018		ACACT	0.6566	0.0255		TCGAT	0.726756	0.0257614		GTTCC	0.767068	0.0279285
CTATA	0.7787	0.0152		TTCAT	0.6559	0.0254		TATGT	0.726735	0.0274567		AGTAA	0.766558	0.0430518
TCGAC	0.7783	0.0184		TTTGG	0.6558	0.0459		AACTT	0.726656	0.0197695		GTTTG	0.76652	0.0248047
AGTGA	0.7781	0.0218		AAGCT	0.6556	0.0307		TATGC	0.726548	0.0199763		TGGAC	0.766518	0.0266295
TTGTA	0.778	0.0172		AGTAC	0.6551	0.0351		TGCCT	0.726461	0.0221334		CAGTA	0.766181	0.0296347
AACGC	0.7778	0.0195		GTGCG	0.655	0.0247		ACGAA	0.72646	0.0233103		CCCAA	0.766176	0.0345476
GCCTG	0.7777	0.0219		CATAG	0.6543	0.0315		GGGCG	0.726197	0.0276199		AAGAT	0.765849	0.0274756
TTAGT	0.7773	0.0174		GTGGG	0.6536	0.0315		TGGAA	0.726189	0.016672		GTTGC	0.765819	0.0301382
ACTGA	0.7769	0.0168		ATCTG	0.6534	0.0233		TCTGG	0.72615	0.0189865		CAGGA	0.765255	0.0315166
AACCT	0.7767	0.0199		TCTTA	0.6534	0.0281		CAAAA	0.726108	0.0207233		AATTG	0.76502	0.0249492
ACCAC	0.7763	0.0206		GGCTT	0.6534	0.0333		CATAA	0.7261	0.0208921		ATAAG	0.764899	0.0241421
ACGTA	0.776	0.0181		TACGT	0.6534	0.0232		TCTCT	0.726099	0.0196784		TGCAC	0.764873	0.0162235
TGACT	0.7759	0.0175		ATTGG	0.6532	0.0315		ACGCA	0.725674	0.0237137		TCGGC	0.764869	0.033418
GTTTG	0.7757	0.0205		GGGCT	0.653	0.0322		TTCGG	0.725491	0.0235768		CATTA	0.764782	0.0256889
GCCGT	0.7756	0.0172		GTTGC	0.653	0.037		TGAGA	0.725441	0.0258178		TCTCC	0.764698	0.0281665
ACGGG	0.7755	0.0153		AGGCA	0.6525	0.0331		TGCCG	0.725391	0.0219094		ACGAG	0.764671	0.0184035
AAAGT	0.7745	0.0151		GTGTG	0.6523	0.0355		AACGT	0.72539	0.0188965		CCATC	0.764556	0.0343355
ACATC	0.7745	0.0197		AGACT	0.6515	0.0282		ACGTA	0.725226	0.029886		ATTAC	0.764059	0.0261209
AGGAG	0.7743	0.017		GCCTT	0.6514	0.032		AATGA	0.725224	0.0256562		AATAG	0.763919	0.0214783
TCTGA	0.774	0.0202		AACGC	0.651	0.0224		TTCTC	0.724653	0.0185222		GTCTT	0.763887	0.0335398
ATTCT	0.774	0.0175		GCGAT	0.6509	0.0251		TCGCA	0.72445	0.0166941		AGGAA	0.763457	0.0330339
AGGGG	0.7739	0.0146		TGGCG	0.6507	0.0446		TGATC	0.724259	0.0179843		AATGC	0.762346	0.0240827
AAGGC	0.7739	0.0168		TACTT	0.6498	0.0262		ATAAG	0.724208	0.0358199		ACTTC	0.76222	0.0312772
ACCAT	0.7736	0.0173		CAAAT	0.6495	0.0296		ACATG	0.723864	0.0251465		TCTAC	0.76221	0.0323949
AGACA	0.7733	0.0176		TGCAC	0.6491	0.0252		CCACG	0.723397	0.0202232		CACAG	0.76218	0.0301111
TGAGT	0.7727	0.0166		AGTAT	0.6486	0.0371		ATCAG	0.723283	0.0207902		TCTTA	0.762156	0.0286969
TGGGG	0.7726	0.0165		TCGAT	0.6485	0.0388		GTTGG	0.72297	0.0156849		CAATA	0.762127	0.0247194
TACCC	0.7723	0.0184		GCTTG	0.6485	0.0292		AAGAA	0.722453	0.0250006		ATCAT	0.762057	0.0314754
GTGTG	0.7722	0.0192		CTAAA	0.6484	0.0297		CCCAG	0.721783	0.0211084		CCAGC	0.761851	0.031715
CAAGA	0.7719	0.0184		AGCGA	0.6482	0.0257		CCATT	0.721167	0.0212444		ACGTT	0.761745	0.0267237
TGATG	0.7718	0.0195		ATTCG	0.6482	0.032		ACAGA	0.721153	0.0273206		ATGAC	0.761733	0.0281197
CATAA	0.7701	0.0185		AGCTG	0.6472	0.0317		AATCG	0.721106	0.0273578		TGCCT	0.76163	0.0275892
TGTAG	0.7696	0.0169		TTGCA	0.6472	0.0208		TGACG	0.72075	0.0174153		ATAAA	0.761206	0.0261077
AGGCA	0.7686	0.0161		TAACC	0.6468	0.0225		CACCA	0.720725	0.0263492		AAAGT	0.760916	0.0260483
AGCTG	0.7684	0.0208		TGTGA	0.6465	0.0357		GTGGC	0.72061	0.0219316		TATGG	0.760667	0.020375
TAGCT	0.7682	0.0186		ACGCT	0.6459	0.0353		ATATC	0.720286	0.0152739		TCCGT	0.760603	0.0348275
AGAGG	0.7679	0.0204		GGGTC	0.6459	0.0343		AAAGC	0.720125	0.0227182		GTGCA	0.760589	0.0244475
TTCCA	0.7678	0.0149		GCTCG	0.6457	0.027		AAAGA	0.720023	0.0210722		CGATA	0.760561	0.0330941
ATACC	0.7677	0.0187		TACCG	0.6454	0.0377		CCAAC	0.719963	0.0199264		AAAGC	0.760053	0.0285895
TATCC	0.7675	0.0168		ATTCC	0.6447	0.0338		TGATT	0.719802	0.0216795		ATACG	0.759991	0.0350163
TTACC	0.7673	0.022		ACCAG	0.6446	0.0332		ATCGA	0.719549	0.0196942		ACTGA	0.759976	0.0285201
GCCCC	0.7672	0.0156		CTATA	0.6425	0.0366		ATCAT	0.719099	0.0196956		CCATG	0.759692	0.027983
AACCC	0.7669	0.0166		CATTA	0.6423	0.0264		TTTCC	0.719033	0.0191447		AGGCA	0.759533	0.0291937
GCTTC	0.7669	0.0173		ACGGA	0.6423	0.0251		TCTTG	0.71856	0.0181867		AAACG	0.75938	0.0339407
ACTGG	0.7668	0.0186		TGGTA	0.6418	0.032		TAGCG	0.718503	0.0180081		TGGGA	0.759315	0.0263182
TTTAC	0.7668	0.0156		AGCGG	0.6417	0.0243		TCTGT	0.718458	0.0222615		ATCAG	0.759032	0.0317066
TAGTC	0.7664	0.0136		TGCCA	0.6414	0.0297		TGCGA	0.718249	0.0241108		ATGCC	0.75882	0.0323786
ACGAT	0.7663	0.0188		AGGCG	0.6412	0.03		TCTTT	0.718161	0.020134		TTCAT	0.758752	0.0204244
TGTCA	0.766	0.0243		GTCTC	0.6407	0.0361		TCGGA	0.718128	0.0153842		ACGTA	0.758729	0.022757
ATGGG	0.7659	0.0153		ACTGA	0.6404	0.0359		ACAGG	0.718055	0.0276775		CTAAA	0.758407	0.0253276
ACGCT	0.7658	0.0167		ATCCA	0.6401	0.0279		TCGCG	0.717687	0.0206996		AAGGT	0.758057	0.0257377
AACTC	0.7657	0.0203		TCATC	0.6396	0.0258		CACAA	0.717674	0.0173979		ACGCG	0.757872	0.0351028
TGGAT	0.7655	0.0187		ATGTG	0.639	0.032		TAGCT	0.71734	0.024987		CCACC	0.757692	0.0277846
AGACG	0.7655	0.0177		TCCAA	0.6386	0.0249		TTTCT	0.716835	0.0162035		CTAAC	0.757628	0.0275158
TCCAC	0.7653	0.0269		GCGCT	0.6382	0.0203		TTCGC	0.716809	0.0212924		AGGGG	0.757568	0.0221091
GCTTG	0.7647	0.0214		GGTTT	0.6381	0.032		CCCCA	0.716742	0.0201978		CTAAG	0.757492	0.0226192
ATTGG	0.7646	0.0195		ATCGC	0.638	0.0328		AATTC	0.716463	0.0362664		TGATC	0.757299	0.0214542
TCATC	0.7641	0.0204		AGGGA	0.638	0.0361		ACACT	0.716309	0.0205142		CCCAC	0.757276	0.0239665
AGCAG	0.7639	0.0174		AGATC	0.6379	0.0245		AAATG	0.716159	0.0321391		TATCC	0.757262	0.017183
AGCGG	0.7639	0.0148		TAGCT	0.6378	0.025		AACTG	0.71585	0.0280266		TAGCG	0.757139	0.0218461
ACTCA	0.7638	0.0185		TTTGC	0.6367	0.0312		ATATT	0.715843	0.0204513		ATGAA	0.756873	0.0205557
TCACC	0.7636	0.0236		AGGAG	0.6364	0.0294		TCGTT	0.715644	0.0194286		ATTGA	0.756839	0.030237
TGTAT	0.7635	0.0139		GCTGG	0.6357	0.0161		TTTGA	0.71559	0.02303		TCGAG	0.75665	0.0280709
GTTCG	0.7627	0.0189		CAATT	0.6355	0.0338		CCTAT	0.715488	0.0239758		AACTG	0.756594	0.0337623
CAATA	0.7626	0.0171		TTGAT	0.6354	0.0357		AATCT	0.715348	0.0224396		ATCGA	0.756316	0.0346744
GTCTG	0.7625	0.019		TGTAC	0.6351	0.0319		GGGTG	0.715231	0.0248105		GTGCT	0.756236	0.0202369
GTCCT	0.7623	0.0151		ATTGT	0.6349	0.026		AATCC	0.71507	0.0252018		TGAGT	0.756185	0.0158252
TGGAG	0.7623	0.014		TGATC	0.6345	0.0238		CACGA	0.715033	0.0215413		TGGGG	0.756153	0.0257807
TCTGG	0.7622	0.0157		TTGGG	0.634	0.0382		TGTAT	0.714762	0.0159315		TTAGT	0.755785	0.01779
AGTAC	0.7621	0.0177		TCACG	0.6335	0.0341		TGTTA	0.714703	0.020957		TGTAG	0.755734	0.0294242
TTGAC	0.762	0.0167		AATCC	0.6331	0.0122		TTCTG	0.714586	0.0218776		TGTAA	0.755686	0.0229965
TGTTA	0.7618	0.0167		GGTTC	0.6331	0.03		TGTAC	0.714316	0.0137453		GTGTT	0.755493	0.0228972
GTCTT	0.7616	0.0146		GCTTC	0.633	0.0251		CCCAC	0.714311	0.016122		GTGGC	0.75535	0.0226515
GCGGC	0.7612	0.0176		GCCGT	0.6327	0.0269		TTGAT	0.714088	0.0193956		TCCCT	0.75532	0.0222284
TGATC	0.7606	0.0184		CATAT	0.6325	0.0428		CCCAT	0.713678	0.0276139		AGCCG	0.755317	0.0249801
GTCGC	0.7605	0.0163		TGTCA	0.6324	0.0382		ACAGT	0.713656	0.0238852		TTTAG	0.755235	0.0294969
AGCGA	0.7603	0.0198		GCCGC	0.6321	0.0199		CCCCG	0.713652	0.0241986		TATTG	0.755226	0.0278421
GCTGT	0.7601	0.02		AGATT	0.6319	0.0345		AATAG	0.713577	0.0212038		CAAAC	0.7548	0.0171481
ACACT	0.7599	0.0204		TTACC	0.6319	0.0223		TAGGG	0.713486	0.0165114		CATGA	0.754351	0.0250442
ATTTT	0.7595	0.0203		TCTGG	0.6318	0.0393		AACGC	0.713468	0.0215587		AACGG	0.754343	0.0305466
ACAGC	0.7595	0.0156		ACGAC	0.6318	0.0235		ATACG	0.713358	0.0289159		AGCTA	0.754338	0.0420826
TCTAC	0.7592	0.0217		TTTAC	0.6315	0.0189		AAGCA	0.713228	0.0231327		TATTT	0.75433	0.0283511
GTGCG	0.7592	0.0178		AGGCT	0.6314	0.036		CCATG	0.713224	0.0195805		CCAAT	0.754216	0.0267888
TGATT	0.7591	0.0182		TGCTG	0.6312	0.0292		CACTA	0.71227	0.0270666		AGGTT	0.754168	0.0273922
TCACT	0.7585	0.0241		ATGCG	0.6306	0.0268		GTGTG	0.711804	0.0121124		TAGGT	0.753977	0.0323522
TCGAT	0.7585	0.0136		AGGAT	0.6303	0.0268		CCCTA	0.711695	0.0243518		ACGTG	0.753889	0.0282536
TCAGT	0.7584	0.0162		ACCTG	0.6301	0.0239		GGGTT	0.711556	0.0195501		CCAAC	0.753216	0.0256793
GCGCC	0.7578	0.0169		TCTAT	0.6297	0.035		ACTCC	0.711258	0.0220865		AGTCA	0.753203	0.0233522
AGGTA	0.7575	0.0158		TGTGT	0.6295	0.0371		CCTAG	0.710914	0.0430369		TCTAG	0.753103	0.0251325
GCTCT	0.7573	0.0253		TCCTA	0.6292	0.0279		ATTAT	0.710815	0.0207112		ACTAT	0.752983	0.0221869
TCCTG	0.7571	0.0203		TTTTG	0.6292	0.0309		CCATC	0.710728	0.0218122		TGCCC	0.75282	0.032588
CTAAA	0.7569	0.0163		ACCGG	0.629	0.0296		TTGAC	0.710341	0.0280649		ACCGT	0.752567	0.0196943
GCCTC	0.7561	0.0171		GCGTC	0.629	0.025		TGGAT	0.710288	0.0257081		AGGGT	0.75241	0.0375338
TAGCC	0.7558	0.0169		GTTCT	0.629	0.0364		ATTCA	0.710065	0.0209281		AACGT	0.752349	0.0251972
AGCAT	0.7557	0.0187		CAATA	0.6287	0.0205		TAGGT	0.709856	0.0194806		TCCTA	0.752341	0.0221068
AACCG	0.7556	0.0164		GGCTC	0.6284	0.0278		TGTCA	0.709717	0.0234397		TGGTA	0.752295	0.0295346
ATTGT	0.7548	0.0207		GCGGC	0.628	0.0225		CAGAA	0.709283	0.0305483		ATGGT	0.752118	0.025239
ATCTT	0.7546	0.0189		GCTCC	0.6276	0.0286		ACGCG	0.709277	0.0281049		ATCCT	0.751709	0.0312706
GTCTC	0.7544	0.0231		ATGGG	0.6268	0.0324		AGAAC	0.70907	0.0296474		CGACA	0.751603	0.0244659
CTAGA	0.7541	0.0187		GCGCC	0.6267	0.0329		ATAGC	0.70892	0.022217		AGCTG	0.75112	0.03586
TGAGC	0.7539	0.0175		ACTTT	0.6261	0.0245		CAATA	0.708649	0.0217199		TCGCC	0.751117	0.0330486
GCCTT	0.7539	0.0214		TTCAC	0.6257	0.0264		TAGTT	0.708491	0.0152938		ATCTC	0.750971	0.0271242
AAGCC	0.7539	0.0172		ATCAC	0.6256	0.0226		AAAGT	0.708396	0.0211525		AAGAC	0.750954	0.0280133
TGCTG	0.7536	0.0192		GCCGG	0.6247	0.0215		ACTCT	0.707988	0.019868		AATCG	0.750789	0.0270884
GGTTC	0.7531	0.0185		GGTCC	0.6235	0.032		TGTCC	0.707877	0.0192652		ACTCC	0.750531	0.0257433
TGACG	0.7531	0.0156		TTGCG	0.6235	0.0333		ATCTA	0.707835	0.0231359		TCACC	0.750487	0.0282769
ATTCG	0.7531	0.0182		ACACC	0.6229	0.0337		ACGAT	0.707783	0.0295811		CCAGT	0.749821	0.0275475
AAGTT	0.753	0.0195		TCCGA	0.6211	0.0165		CAAAC	0.707664	0.0305		CAGAA	0.749684	0.0106122
TCAGC	0.7524	0.0321		GCCCG	0.6203	0.0373		AATTG	0.707633	0.016936		AGACC	0.749443	0.0150861
TTTTG	0.7522	0.0141		TAGTT	0.62	0.0303		ATCCT	0.707629	0.021873		AGCAG	0.749359	0.023273
ACCGT	0.752	0.015		ATCGT	0.6194	0.0304		TTTTT	0.70753	0.0184009		AAGTT	0.749205	0.0230373
AGATT	0.752	0.0208		TGCTT	0.6193	0.0392		TGATG	0.707513	0.025368		CCAAG	0.749134	0.0297804
CAATG	0.7515	0.0218		TCCTC	0.6191	0.0312		ACGAC	0.70727	0.0221465		TGAGG	0.749124	0.0133736
AGCAC	0.7513	0.0174		AGTGG	0.6185	0.0398		ATCCC	0.707123	0.0204108		GTTGT	0.748826	0.0273913
CAAAA	0.7512	0.0183		ACCTT	0.6185	0.0238		ATAGA	0.706986	0.0165838		ATAGC	0.748815	0.022777
ACCCG	0.751	0.0153		TCTCA	0.6181	0.0372		CTATA	0.706868	0.020859		AGCTC	0.748776	0.0247734
ACCTG	0.751	0.0185		AGCCG	0.618	0.0304		CAAAG	0.706865	0.024597		ATATA	0.748645	0.0236696
GTGCT	0.7509	0.0195		ACCGC	0.6176	0.0301		TTTCG	0.70663	0.0171951		CACGA	0.748537	0.0170386
ACTGC	0.7505	0.0215		TCGTA	0.6174	0.0259		CCAGC	0.706613	0.0258156		ACATG	0.748513	0.0336099
ACGTT	0.7505	0.0222		CTAAT	0.6172	0.0374		AAGCT	0.706352	0.0278174		TCGTA	0.748451	0.0227442
ACGTG	0.7504	0.0174		ACGGT	0.6172	0.0294		AGCCA	0.706182	0.0326452		ACTGG	0.748305	0.0302388
TCGGA	0.7502	0.0196		TTGGA	0.6171	0.0261		TGGCA	0.706159	0.0261099		CACCA	0.748295	0.0174056
TTTGG	0.7501	0.0234		GTCTG	0.6171	0.031		TCTGC	0.705893	0.0194027		TACTG	0.74779	0.0320085
TGCGC	0.75	0.0149		TCGTG	0.617	0.0506		CAAAT	0.705585	0.0258234		AATTC	0.747768	0.0254257
CTTAA	0.7498	0.0156		AACCT	0.6165	0.031		TGAGG	0.704813	0.0217422		TTACT	0.747576	0.0218981
AGATC	0.7498	0.0184		ACCAT	0.6165	0.0305		ACGAG	0.704722	0.0319139		AGGCG	0.747438	0.0218326
GTTGC	0.7489	0.0201		TTCCG	0.6163	0.029		TGCTC	0.704138	0.0247158		ACTAG	0.747381	0.0284026
TCCCA	0.7489	0.0211		ATGCT	0.616	0.0374		CCGAT	0.704061	0.0186644		TCTGG	0.747361	0.0232323
GCCCT	0.7488	0.0207		AAGTC	0.6158	0.0186		TGGAC	0.703713	0.0237		CATCA	0.746981	0.0265935
AGTTA	0.7485	0.016		GCCTC	0.6157	0.0288		TAGGC	0.703708	0.0139502		CCCAG	0.746965	0.0245028
ACTTT	0.7485	0.0198		TTGTG	0.6157	0.0339		TCGGG	0.703626	0.0186471		TTGAT	0.746957	0.0292956
ATGTG	0.7483	0.0131		ATTTC	0.6156	0.0281		TTGCA	0.703585	0.017959		AATTT	0.746875	0.0295402
CATAT	0.7481	0.0216		ATACC	0.6153	0.0349		TTGTA	0.70357	0.0290979		TCGGT	0.746542	0.0299267
TAGTT	0.7477	0.0237		TCCGG	0.6151	0.0325		TCGCT	0.703432	0.0161338		TTGGA	0.746381	0.0321873
AGCTT	0.7477	0.0175		GTGTC	0.6148	0.0312		CCCGA	0.702902	0.0157496		AGGGA	0.745919	0.0317026
AGCCA	0.7476	0.0143		CATGA	0.6148	0.0245		TCGCC	0.702785	0.0220758		CGAGA	0.74586	0.0354295
ACCCT	0.7475	0.0191		CTAAG	0.6141	0.025		ACGCT	0.702678	0.0262775		ACTCG	0.74585	0.0406688
ACGAC	0.7466	0.0162		TGGTG	0.6139	0.0265		TGCGT	0.702602	0.024841		CTAGA	0.745802	0.0269434
AGTCA	0.7465	0.0159		CAAGG	0.6137	0.0338		ATGAA	0.702586	0.0221205		CAGAG	0.745696	0.029236
ATCCT	0.7463	0.0192		TAGCC	0.6135	0.0304		ATCCG	0.702433	0.0222848		GTGTG	0.745579	0.0243207
AAGGT	0.7459	0.0154		TCACT	0.6128	0.0257		TAGTG	0.702363	0.0297591		TTCCC	0.745144	0.0306966
ACACC	0.7455	0.0199		TGACC	0.6126	0.0236		ACAGC	0.702004	0.0321046		ATATT	0.74501	0.0201915
TTGCG	0.745	0.0151		AGCTC	0.6124	0.0346		ATACT	0.701997	0.02001		AAATG	0.74479	0.029029
TTGTG	0.7437	0.0162		TCGGA	0.6123	0.0293		CCAGT	0.701645	0.0197796		ATATC	0.744504	0.0185308
AGTGG	0.7432	0.0167		AGTGC	0.6123	0.0401		TCGTC	0.70163	0.0212138		CCTAA	0.744143	0.024004
GCTTT	0.743	0.0185		GTCCG	0.6121	0.0309		CTCCA	0.701001	0.0231627		ACCGG	0.74413	0.0217797
AAGTC	0.7427	0.0165		TGTTA	0.6121	0.0243		CCGCA	0.700996	0.0261238		CACAT	0.744081	0.0258363
ATTGC	0.7426	0.0183		TCGAC	0.612	0.0233		CTACA	0.700372	0.0219109		CACAC	0.744031	0.0180268
GCGTG	0.7423	0.0198		AGCGC	0.6117	0.0341		AGAAA	0.700237	0.0198544		ATTCA	0.744005	0.0219274
TGGCG	0.7419	0.018		ATCCG	0.6114	0.0348		AGCAA	0.699969	0.025253		TTCTG	0.743967	0.030201
TCTTG	0.7418	0.0148		GCCCT	0.6109	0.0286		CTAAT	0.699746	0.0275993		AAGGG	0.743818	0.0187773
GTGCC	0.7416	0.0189		TGGCA	0.6107	0.0344		AATTT	0.69949	0.0215912		CAAGG	0.743753	0.0176663
ACGGT	0.7409	0.0181		AGCAC	0.6107	0.0268		CTCAA	0.699464	0.0142104		CGCAC	0.743672	0.0228629
TGGAC	0.7407	0.0145		AGTCG	0.6107	0.0341		TGAGC	0.699431	0.0260673		TCGAC	0.743321	0.0243091
AGGCC	0.7406	0.0191		GGTGT	0.6106	0.0183		CCCGT	0.699208	0.0158376		CCCAT	0.743027	0.0294126
ATCTC	0.7404	0.0146		TGATT	0.6103	0.0255		CCACT	0.699157	0.0173552		TTTAC	0.742973	0.0202945
AGAGC	0.7394	0.0147		ACTTG	0.6102	0.0221		AACGG	0.698922	0.0252808		CGCCA	0.742744	0.0238891
TCTGC	0.7393	0.0234		GTTTT	0.6101	0.0294		TTGCT	0.69878	0.0225774		TCCTC	0.742671	0.025972
AGCCG	0.7393	0.0133		TGGGG	0.6096	0.0282		CCGAG	0.698467	0.0213339		TCTCA	0.742664	0.0175703
GCTCC	0.7391	0.0344		TGAGT	0.6094	0.0268		CCCGG	0.69817	0.0208359		ATACC	0.742491	0.0244168
CAAAT	0.7388	0.0171		AGGGG	0.6094	0.0343		TGTCT	0.698148	0.021855		TGCTC	0.742378	0.0320105
ACTCT	0.7379	0.0191		TGTGG	0.6079	0.0365		ATGAC	0.698124	0.0188239		AGCCC	0.742036	0.0261376
TGGGC	0.7378	0.0204		AGCAT	0.6079	0.0192		CACAC	0.698017	0.0186813		CCAGG	0.741097	0.0239414
CCAAG	0.7372	0.0219		GTGGC	0.6077	0.0388		TCGGC	0.697861	0.0211725		ATCTA	0.740965	0.022424
TTGGG	0.7371	0.0203		GCTGT	0.6074	0.032		TTGCC	0.697726	0.020968		TTAGG	0.740834	0.0204771
TGCGG	0.737	0.0167		CTGAA	0.6068	0.0334		ATCTG	0.697674	0.0149807		CAGCA	0.740514	0.022711
ATGCG	0.737	0.0169		GCGTT	0.6065	0.0398		TTTTC	0.697443	0.0113504		TCCCG	0.740057	0.0181446
GTGGT	0.7365	0.0222		TGCAT	0.6064	0.0281		TGGTA	0.697399	0.0227267		CATAC	0.73985	0.0188116
ACTGT	0.7358	0.0192		CGAAA	0.6061	0.0339		CACAG	0.696901	0.0206829		GTTTT	0.739573	0.0318847
GCGGT	0.7356	0.0197		GTGGT	0.6061	0.0434		AAGAT	0.696752	0.020651		AGGAT	0.739343	0.0280974
AGCCT	0.7354	0.0197		TCCGC	0.606	0.043		TTGGA	0.696421	0.0264716		ATGCG	0.73922	0.0156183
CTAAT	0.7354	0.0198		ACCCG	0.6058	0.0226		CACAT	0.696002	0.0261114		CAACC	0.739087	0.0210309
ATGGC	0.7352	0.0189		TCTCT	0.6058	0.0389		CTCAT	0.695981	0.0146474		TCCTG	0.738931	0.0214789
ACGCG	0.735	0.0159		TCCAT	0.6051	0.0267		CGAAA	0.69586	0.0275393		CACTA	0.738705	0.0360496
TGGTG	0.7349	0.0175		AGGTA	0.6043	0.0241		CAAGA	0.695799	0.0191798		TGGCA	0.738628	0.0328931
CAAAG	0.7347	0.0186		TCCCA	0.6041	0.0377		CAACA	0.695481	0.0205086		CGAAG	0.738612	0.0287256
CATAG	0.7346	0.0191		TGCGA	0.6037	0.0195		TTTGT	0.695474	0.0218285		AAATT	0.73861	0.0242056
GTCCC	0.7345	0.0163		TGGAG	0.6028	0.02		ACTTC	0.695367	0.0226799		TCGCA	0.738429	0.018257
AGGCG	0.7342	0.0174		ATCTC	0.6028	0.0299		TCGGT	0.694895	0.0228701		ACTCT	0.738365	0.0322849
TCCGG	0.7332	0.0188		TCGCA	0.6025	0.0264		AAGCC	0.694627	0.0203383		ATACT	0.738325	0.0158381
ATGCT	0.7329	0.0218		AGCCA	0.6015	0.0284		CTAAC	0.694602	0.0221797		CAACT	0.738217	0.0239484
TGGCC	0.7324	0.0147		CGATA	0.6013	0.024		CACCG	0.694516	0.0179493		TTCGG	0.73819	0.0354274
AGCGT	0.7322	0.0219		TTGTT	0.6012	0.0426		AGACA	0.694461	0.0325179		CCGAG	0.738031	0.0287123
CACTA	0.7319	0.0194		GTCGT	0.601	0.0277		AATGC	0.694438	0.0230739		CAGGC	0.737768	0.0311413
GTTCC	0.7314	0.0197		CAACA	0.6005	0.0279		ATCTT	0.694338	0.0228911		CAGCC	0.737673	0.0245509
CATGA	0.7311	0.0203		ATGTC	0.5998	0.0255		TGTAG	0.694065	0.0170911		TATGC	0.737646	0.0235139
ACTTC	0.7309	0.0229		GTGCC	0.5997	0.0317		CCTGA	0.694062	0.0272206		TGACT	0.737455	0.0210004
TGACC	0.7308	0.0155		TGCTA	0.5993	0.0147		TGCGC	0.693775	0.0204659		TTTAT	0.737341	0.0225083
GTTTC	0.7304	0.0218		AGGGT	0.5977	0.0412		CCTAC	0.693625	0.016254		ATGAT	0.737235	0.0249421
GCGTT	0.7302	0.0173		TAGTC	0.5976	0.0324		ATCTC	0.693348	0.0185697		TTATG	0.737171	0.018289
GTCGT	0.7297	0.029		AGTCA	0.5974	0.0215		TGTGA	0.69301	0.0170199		TTCGA	0.73694	0.0342613
ATGCC	0.7296	0.0204		ATTGC	0.5973	0.0246		TGCTT	0.692091	0.0173324		CCGAA	0.736898	0.0297216
CTACA	0.7287	0.0185		ACTCT	0.5971	0.0215		ACTGT	0.691905	0.023034		AGTAC	0.736856	0.0163149
ATCGT	0.728	0.0179		TGTCG	0.5969	0.0272		ACTCG	0.691743	0.0209147		CGCAT	0.736754	0.0318849
ACCTT	0.7273	0.0195		AGCGT	0.5969	0.0235		TGGCC	0.691609	0.0207698		ATAGG	0.736698	0.0252696
AGCGC	0.7273	0.0171		ACCGT	0.5968	0.0321		TTGAG	0.691541	0.0229657		ATCTG	0.736677	0.019882
TAGGT	0.727	0.0267		GTTTC	0.5968	0.021		ACTTT	0.691228	0.0234012		TCGCT	0.735998	0.0277512
TCGCG	0.7269	0.0231		ACCTC	0.596	0.0276		ACGTC	0.691193	0.02253		CAGAT	0.735528	0.0270689
CCATA	0.7268	0.0193		CAAAG	0.5959	0.0209		ATAGT	0.690971	0.0261056		CACGC	0.735527	0.0238624
GTTGT	0.7262	0.0227		GCCCC	0.5958	0.0354		TTTTG	0.690947	0.0232382		ACTTT	0.735201	0.0220133
ACCGC	0.726	0.0183		GTTGT	0.5955	0.0361		CCTCA	0.690916	0.0214897		TGGTC	0.734911	0.0261274
ACGCC	0.7259	0.0199		ACTTC	0.595	0.017		CTCAC	0.690887	0.0214581		CGAAC	0.734725	0.0238697
ATTTC	0.7253	0.0272		GTGCT	0.5947	0.0356		AAGTA	0.690861	0.021229		ATAGT	0.734611	0.0171051
TCGTA	0.7247	0.0175		TCGCG	0.5939	0.0395		TGCGG	0.690831	0.0232276		AGCCT	0.734527	0.0234508
TCCTT	0.7247	0.0232		GTTCG	0.5938	0.0222		CGCCA	0.690742	0.0249882		TCTCG	0.734483	0.0241939
AGGTG	0.7245	0.0182		CACAA	0.5938	0.0278		CACCT	0.690714	0.0662261		CCCGA	0.734359	0.0229845
GTGTT	0.7245	0.0262		CCATA	0.5935	0.0333		ACTGG	0.6902	0.0238324		AGCGT	0.734311	0.0223995
TGTGG	0.7242	0.0265		ACAGC	0.5935	0.021		CCCCT	0.689238	0.0189125		AGGTC	0.734227	0.0307309
TGCCC	0.7239	0.0231		GTTTG	0.5933	0.0258		ATCGG	0.689197	0.0207107		TTGAC	0.733626	0.0260788
GTGTC	0.7234	0.0198		ATTCT	0.5932	0.0282		ATTAC	0.688811	0.0264986		TGGTG	0.733565	0.020996
AGACT	0.7234	0.0178		TACCC	0.5925	0.0265		CCACC	0.688711	0.0202078		TCCGG	0.733439	0.0252952
TCTCG	0.7233	0.0144		CAAGC	0.5919	0.0318		AGATA	0.688655	0.0184068		CCGCA	0.733292	0.019733
TGTGC	0.723	0.0198		AGGTG	0.591	0.0268		TCGTG	0.688564	0.0150236		TCCTT	0.733002	0.0238708
GCGTC	0.722	0.0155		TCCTG	0.5909	0.0294		CTTAA	0.688529	0.0206727		TAGTT	0.732841	0.0282568
CTAAG	0.7214	0.0169		TTCGC	0.5905	0.0318		ACTGA	0.688507	0.0228163		TCTAT	0.732833	0.0274564
TTGCT	0.7209	0.0136		CAAGT	0.5903	0.0314		ACGGC	0.688417	0.023475		TTCGC	0.73281	0.02878
AGTTG	0.7209	0.0148		TTCTG	0.5897	0.0282		ACGTG	0.68806	0.0294272		AGAGG	0.732756	0.0253241
ACGTC	0.7208	0.0146		TTTCG	0.5891	0.0356		AAGAC	0.68727	0.0230001		AGAAT	0.732729	0.0268618
TTTCG	0.7207	0.0276		ACGCC	0.5888	0.018		AGTAA	0.687029	0.0255366		AGCGG	0.732472	0.0330991
AGGGC	0.7206	0.0135		ATGCC	0.5887	0.0368		ACTGC	0.686859	0.0149866		ATCCC	0.731609	0.0328177
ACGGC	0.7203	0.014		GCTCT	0.5881	0.032		CTAGA	0.686813	0.0195651		CAATG	0.731599	0.0265611
TTTTT	0.7199	0.0195		AGTGT	0.588	0.0399		CATAG	0.686669	0.0233727		AGATT	0.731532	0.0293135
CCAAA	0.7195	0.0177		CACTA	0.5871	0.0274		CACTG	0.686477	0.022204		AGATG	0.731354	0.0272679
CAATT	0.7194	0.0181		ATGGC	0.5866	0.0175		CTCCG	0.686399	0.0330411		AGGTA	0.730905	0.0148639
TTCTG	0.7191	0.0161		GTTGG	0.5862	0.0305		CAAGC	0.68634	0.0243883		TCCCC	0.730892	0.0286781
TTTGC	0.7191	0.0183		CATCA	0.5862	0.0243		ATTAG	0.686283	0.0211416		TCGTG	0.730841	0.0388812
ATCGC	0.7191	0.0153		TCACC	0.586	0.0423		TGGGA	0.686082	0.019597		AAGGC	0.730711	0.0262188
ATCCC	0.7181	0.0219		TCTTG	0.5857	0.0241		AGCAC	0.686044	0.0182167		TGGGT	0.730706	0.0201213
CACAA	0.7179	0.0225		GCGGT	0.5857	0.0245		ACGGA	0.685723	0.0239501		CTCCA	0.730655	0.0330195
TGTCG	0.7177	0.0196		TGGAC	0.5852	0.0255		TGGGG	0.685719	0.0206318		CGGAC	0.730529	0.0299585
CAAGG	0.7176	0.0125		TCTGC	0.585	0.0322		TGTCG	0.685557	0.0175742		TGGGC	0.730459	0.0286983
ATTCC	0.7171	0.0177		TGCGC	0.5843	0.0292		CTCGA	0.685143	0.0293758		CTACA	0.730355	0.0270429
TCCCG	0.7169	0.0164		ACTCG	0.5839	0.0263		TGCTG	0.68496	0.0168659		ATGTC	0.730336	0.0326877
AGGAT	0.7156	0.0179		TCGGG	0.5836	0.0328		CATGA	0.684877	0.0233065		TGTAC	0.730305	0.0264113
TGTTG	0.7156	0.021		CTTAA	0.5831	0.0266		ATTTA	0.684775	0.0157062		CTAAT	0.730197	0.0313755
CAAGC	0.7145	0.0194		CAAGA	0.583	0.0269		TGGAG	0.684483	0.018698		TGTTA	0.729828	0.0188628
TCTGT	0.7139	0.0224		AGACC	0.5824	0.0239		AGCAT	0.684412	0.0239746		TTCTA	0.729609	0.0293085
TTCCG	0.7138	0.02		CCAAA	0.5823	0.0199		CTAAG	0.684307	0.0164536		ATGGG	0.728956	0.0259685
TTCGC	0.7133	0.018		AGTTT	0.5818	0.0334		TGTTT	0.684281	0.0242689		ATTAG	0.72888	0.0253785
CTATG	0.7131	0.0166		TGGGT	0.5817	0.0312		CATAC	0.683981	0.0186634		CATAT	0.728802	0.0238757
AGGCT	0.7129	0.0229		TCTGT	0.5801	0.0346		CACGT	0.683826	0.023856		CAACG	0.728675	0.0207552
AGGAC	0.7126	0.0159		TGCTC	0.5795	0.0231		TTGGC	0.683506	0.0254752		CCGGA	0.728152	0.0301754
CATTA	0.7125	0.0138		CAGGA	0.5785	0.0357		AGAAT	0.683276	0.0188543		AGACG	0.728109	0.0157325
TGCTT	0.7116	0.0163		TCCTT	0.5776	0.0388		CCGTA	0.68318	0.0200133		TGCGT	0.727916	0.0318374
TTGCC	0.7114	0.0254		GTCCC	0.577	0.0207		ACGTT	0.683139	0.0268008		AGTGA	0.727839	0.0283871
ACTCC	0.7109	0.0175		TCTTT	0.5769	0.025		ACGGG	0.683097	0.0203161		AAGTC	0.727627	0.0160216
TTCGG	0.7107	0.0191		CTACA	0.5767	0.035		CGACA	0.683044	0.0294298		TGCGG	0.72696	0.019093
TTTGT	0.7107	0.0225		CTAGA	0.5766	0.0264		ATAGG	0.68278	0.0184892		CACGT	0.726886	0.0194414
TCGCA	0.7104	0.0152		TTTTT	0.5758	0.0409		AGACT	0.682659	0.0205727		AGTGC	0.7266	0.0281483
TTCCT	0.7102	0.0127		CCATG	0.5748	0.0192		CAACG	0.682534	0.020062		CGAGC	0.72615	0.0338361
TTCGT	0.7096	0.0233		CTATG	0.5747	0.0299		AAAGG	0.681836	0.0246781		AGAGT	0.7261	0.0240795
TCTTC	0.7095	0.0143		ATCCT	0.5743	0.0242		CCGGA	0.681498	0.0235048		TGTAT	0.726065	0.0299162
TTGTT	0.7095	0.0275		CATTG	0.5718	0.0337		CATAT	0.68143	0.0206315		TAGTC	0.72599	0.0178898
TCCTC	0.7094	0.0168		GTCTT	0.5714	0.0272		TTTGG	0.680973	0.0187753		TGATT	0.725869	0.0241906
ATGGT	0.7084	0.0197		CGTAT	0.5707	0.0309		CACTC	0.680396	0.0251057		TGCTT	0.72579	0.0316779
TGCGT	0.7083	0.0164		TTCTT	0.5703	0.0264		CCGCC	0.680079	0.0253762		CGTCA	0.725657	0.022995
TGGCT	0.7076	0.0198		ATGGT	0.5703	0.0238		AGCGA	0.679986	0.0322316		TATGT	0.725644	0.025781
CATGG	0.7074	0.0151		ACGGC	0.5702	0.0225		AGCCT	0.679986	0.0229246		TTATT	0.725348	0.0339787
GTTCT	0.707	0.0178		TTGCC	0.5701	0.0409		ACTTG	0.679846	0.023211		ATCGT	0.725282	0.017289
TTCTT	0.706	0.0157		CACAG	0.57	0.033		CTCAG	0.679704	0.0156292		AGTTA	0.725269	0.0214029
TCGGG	0.7057	0.0222		CAGAC	0.569	0.0314		TGGTC	0.679696	0.0185415		CACCG	0.725031	0.01961
TCCGT	0.7052	0.0176		CATTT	0.5688	0.0296		ATATG	0.679536	0.0281544		CCGCC	0.724883	0.0245271
TGCCT	0.7051	0.0164		TCTTC	0.5683	0.0257		CAGCA	0.679527	0.0264218		CTGGA	0.724656	0.0296342
TCCGC	0.7049	0.0196		TTTGT	0.5682	0.0348		CGCAA	0.679414	0.0201374		TGCTG	0.724552	0.0309992
TTTCT	0.7043	0.0189		CTCAA	0.5669	0.0313		CAATG	0.679184	0.0224144		CATAG	0.72382	0.0152942
TCTCT	0.7043	0.0162		TTTCC	0.5665	0.0263		CCCCC	0.679043	0.0213405		CACTG	0.723679	0.0293229
TTGGC	0.7042	0.0182		CAGTG	0.5663	0.0338		ATCGT	0.679022	0.0149763		ATGGA	0.722943	0.0196495
TCGTG	0.704	0.0204		CTAGG	0.5659	0.0273		CTACC	0.678564	0.0284755		TCGGG	0.722709	0.0204593
CGAAA	0.7039	0.0163		ACCCC	0.5659	0.0368		ATTCC	0.678496	0.017252		ACTGT	0.722683	0.0290257
AGGGT	0.7036	0.023		TGCGG	0.5654	0.0281		CCTTA	0.678488	0.0228506		ATTGG	0.722668	0.0218236
CCTAA	0.7034	0.0153		ACCCT	0.5649	0.0214		TTGTG	0.678401	0.025787		CAAGC	0.722489	0.0165204
AGCTC	0.7031	0.0152		CAATC	0.5625	0.0278		CCCGC	0.678287	0.0254946		AAGTG	0.722376	0.020756
ACCTC	0.7025	0.0141		TGTTG	0.5617	0.0215		ATGCC	0.678282	0.017763		AGGTG	0.722365	0.0239048
TGTCT	0.7023	0.0173		AGTCT	0.5616	0.0223		TTGCG	0.677431	0.0224721		CGCAA	0.722282	0.0269232
CTCAT	0.7019	0.0129		TCTCG	0.5612	0.0184		AGACC	0.677219	0.0167375		CCACG	0.721683	0.0149033
TTGGT	0.701	0.0153		TGACT	0.5608	0.0246		CATCA	0.677134	0.0193124		CTCAC	0.72132	0.0209924
AGACC	0.7007	0.0156		GTCGC	0.5604	0.0119		AATGT	0.677102	0.0275717		CATGC	0.721229	0.0320758
CGCTA	0.6995	0.0187		AGGCC	0.5604	0.0261		TGTTC	0.676896	0.0209531		CACTT	0.72109	0.0330078
CGCAA	0.6994	0.0134		CTAGC	0.5603	0.0354		AAGCG	0.676637	0.0246344		CGCAG	0.720987	0.0209058
CCAGA	0.6992	0.0152		CCAGG	0.5602	0.0344		TGGCG	0.676573	0.0221166		CCGTA	0.720876	0.0274281
GTTTT	0.6985	0.0252		CAACG	0.5602	0.0227		ATGCA	0.676448	0.016845		ATTTA	0.720747	0.0276043
CACAG	0.6983	0.0205		TGGCC	0.5598	0.0379		ACGGT	0.676209	0.0223516		CCCTG	0.719755	0.0249041
AGTGT	0.6983	0.0144		TTCGT	0.5598	0.0228		CCCTG	0.675864	0.0167507		CTCAA	0.719272	0.0277364
ACCCC	0.6977	0.0214		TGTTC	0.5594	0.0264		CACCC	0.675687	0.0205101		CATGG	0.71842	0.0234219
CCCAA	0.6976	0.0209		CTAAC	0.5593	0.0151		AAGTC	0.675529	0.0145617		AGATC	0.718325	0.0293622
TTCTC	0.6974	0.014		CCAAG	0.5584	0.0242		ATGCG	0.675295	0.0213495		CTATA	0.71829	0.0161108
AGCCC	0.6961	0.0192		CACTG	0.558	0.0328		AGCCC	0.675119	0.0254079		CAATT	0.718239	0.0302243
AGTTC	0.6947	0.0199		CAGAG	0.558	0.0255		AGTAC	0.675042	0.0276055		AATGT	0.71818	0.0275997
CCTAG	0.6944	0.021		CATGG	0.5569	0.0265		AATGG	0.674984	0.0232078		TCTGT	0.718151	0.0234848
CTAGG	0.6944	0.0167		CTGAG	0.5565	0.0291		CAAGG	0.674822	0.0197059		ATGGC	0.717999	0.0164282
CATGC	0.694	0.0245		CGACA	0.5565	0.0344		CTATT	0.674798	0.0205578		CCATT	0.71797	0.0153683
CTAGT	0.6936	0.0177		TGTGC	0.5564	0.0419		AGCTA	0.674467	0.0204386		ATGCT	0.71784	0.0295232
CTAGC	0.6933	0.015		CAGAA	0.5562	0.0279		CAATT	0.674436	0.0316533		TTCTC	0.717731	0.029359
CAACT	0.6932	0.0216		CACTT	0.5555	0.0327		TGGCT	0.674035	0.0175315		TTGCG	0.717515	0.0237677
TCTTT	0.6931	0.0207		AGGTT	0.5553	0.0291		CTCTA	0.67394	0.0193436		CCCTA	0.717337	0.0274411
CTATT	0.6929	0.022		CTATT	0.5542	0.0236		CTGAA	0.673703	0.0183705		TGGCC	0.717259	0.0295356
CATTG	0.6928	0.0192		CTCAG	0.5541	0.0309		CAAGT	0.673634	0.0228901		TTCCG	0.717197	0.0327463
CATCA	0.6925	0.0171		TCTCC	0.5539	0.0244		ATTCT	0.673618	0.0192774		TTTCA	0.716877	0.0272723
TGCCG	0.692	0.016		TGCCT	0.5537	0.0221		CTACT	0.673389	0.0294566		AGTCT	0.716853	0.0274637
AGTCG	0.6911	0.0163		TGGAT	0.5536	0.0236		AAGGA	0.673264	0.0200225		CCGTC	0.716816	0.0358004
CAAGT	0.6911	0.02		CACAT	0.5535	0.0235		TTGTC	0.671987	0.0221572		AGTAT	0.716551	0.0173996
ATGTT	0.6908	0.015		TTGGC	0.5533	0.0216		AGTCA	0.671578	0.0239995		CTACC	0.715869	0.0206022
CACGA	0.6906	0.015		TTCTC	0.553	0.0256		CCGAC	0.671216	0.0224704		CGAAA	0.715815	0.0261291
CAATC	0.6906	0.0147		CTTGA	0.553	0.027		TTGGT	0.671089	0.0182797		CTGAA	0.715141	0.0189879
TGGGT	0.6904	0.0194		TGCGT	0.5526	0.0291		TTTGC	0.670817	0.0208821		AGTAG	0.714876	0.0245578
AGTGC	0.6902	0.012		ACTCC	0.5518	0.0206		ATTGA	0.6707	0.024928		CCTGA	0.714727	0.0143497
TTTCC	0.6886	0.019		CGAGA	0.5516	0.0299		AAGTT	0.670684	0.021474		TTTGC	0.714678	0.0357492
TCTCC	0.6881	0.0175		CTCAT	0.5515	0.0343		TGGTT	0.670593	0.0190167		TTGCC	0.714616	0.0258176
TGCTC	0.6879	0.0161		TGGGC	0.5507	0.0326		AGCCG	0.670362	0.0177802		CAGGG	0.714546	0.0162395
CTCGA	0.6878	0.0199		CATAC	0.5505	0.0245		CAATC	0.670173	0.0214285		AAGCT	0.714243	0.015823
CAGGA	0.6872	0.018		CTTAG	0.5504	0.0302		ATTCG	0.669874	0.0241393		TTGTA	0.714001	0.0281859
AGGTC	0.687	0.0164		TCGCT	0.5503	0.028		AGAAG	0.669817	0.0183589		CCCGT	0.713867	0.0179435
CTATC	0.687	0.012		CAACT	0.5502	0.0297		CACGG	0.669617	0.017763		ATGCA	0.713802	0.0155914
CATAC	0.6862	0.0164		CCAGC	0.5502	0.0297		CCCTC	0.669599	0.0207579		AGTCG	0.71373	0.0229073
CAGGG	0.6862	0.0155		CTCTA	0.55	0.0279		AAGAG	0.669513	0.026153		CTATC	0.713616	0.0238864
CCAAT	0.6858	0.0195		TGTTT	0.55	0.0283		CAACT	0.669136	0.0127847		TGTGT	0.713595	0.0288961
CAGAT	0.6848	0.0261		CAGAT	0.5497	0.0317		TGTTG	0.668535	0.0156139		TTGCA	0.713198	0.0182582
CGTAA	0.6848	0.0185		AGCCT	0.5496	0.0306		CACGC	0.668502	0.0194588		CACCC	0.713073	0.029577
AGTTT	0.6848	0.0155		GTGTT	0.5495	0.0288		CTATC	0.668501	0.0140459		ATCCG	0.712863	0.028055
CTTAG	0.6843	0.0153		AGCTT	0.5492	0.0213		CATTA	0.668331	0.0181532		CGGAA	0.712369	0.025434
ATGTC	0.684	0.0183		TCCGT	0.5481	0.0204		ATCGC	0.6683	0.0213317		CAAAA	0.712266	0.0195164
CCGAA	0.6837	0.0171		TTTTC	0.5477	0.0235		AGCTC	0.668053	0.0228715		ACTTG	0.712199	0.0301036
CAGTG	0.6832	0.0217		TGGTT	0.5477	0.0389		CTACG	0.667637	0.016036		TTTCC	0.712071	0.0290726
TTGTC	0.6829	0.0214		AGGTC	0.5476	0.0234		AGCTT	0.667591	0.0294315		CTTAA	0.711928	0.0209101
TCCCT	0.6819	0.0149		TCGGC	0.5476	0.0277		CCTCG	0.666796	0.0206504		ATTGC	0.711847	0.0284396
CACTG	0.6817	0.0254		CTTTA	0.5475	0.0319		AGACG	0.666643	0.0185314		ATCTT	0.711825	0.0223441
CAGAG	0.681	0.0146		TTCCT	0.5473	0.0285		CAACC	0.666304	0.0232326		TGTGA	0.711666	0.0248135
CAGCA	0.6807	0.0202		CCCTG	0.5467	0.0427		TGGGT	0.665925	0.0186047		CAAGT	0.711665	0.0210093
TGTTC	0.6806	0.0273		AGTTC	0.5465	0.0154		CTAGT	0.665288	0.0182265		AGGCC	0.711481	0.03058
CTTCA	0.6791	0.018		CGTAA	0.5458	0.0232		ATGAT	0.663723	0.0176456		CCGAC	0.711306	0.028245
CTAAC	0.6789	0.016		CATTC	0.5456	0.0268		CAGGA	0.663495	0.017791		CGTGA	0.710893	0.0322582
TTTTC	0.6789	0.0141		CCAAC	0.5441	0.0381		CAGAC	0.663398	0.0162107		CGAAT	0.710325	0.0204528
CAACA	0.6788	0.0159		CATGT	0.5439	0.0278		CATGT	0.663254	0.0206206		AGTTG	0.710266	0.0269619
TGGTC	0.6788	0.0146		CTGCA	0.5437	0.0246		CAGAT	0.663252	0.0236653		CTAGC	0.710228	0.0160439
CACAT	0.6786	0.0182		CCTAA	0.5437	0.0188		CTAGC	0.662328	0.0243603		CACGG	0.710011	0.027373
CTGAG	0.6778	0.023		CATGC	0.5436	0.0237		CAGAG	0.662238	0.0253622		TGGAT	0.709509	0.0228825
CATGT	0.6775	0.0138		TCCCG	0.5425	0.0293		CGCTA	0.662027	0.0243895		AGGCT	0.709491	0.0166462
CTTTA	0.6773	0.0222		AGGGC	0.5411	0.0182		CATCG	0.662021	0.0239842		CAATC	0.709404	0.0236744
CTGAA	0.6772	0.0208		CCGAA	0.5408	0.0403		CCCTT	0.661759	0.0187722		TGTCA	0.709391	0.0253605
CAGTA	0.6769	0.0161		TTCGG	0.5408	0.0189		AGAGA	0.661638	0.0201698		CGGCA	0.709284	0.0139772
CGATA	0.6765	0.0267		CATCT	0.5393	0.0201		CTAGG	0.661606	0.0225932		TCTCT	0.709193	0.0261596
CTACT	0.6764	0.0184		CACGA	0.5392	0.0247		CTCCT	0.661569	0.0229953		CGGAT	0.708759	0.0263245
CTCAA	0.6762	0.014		CGGAG	0.539	0.0366		ATTTC	0.661264	0.013215		ATTCG	0.708557	0.0335829
CAAAC	0.6759	0.0132		CGATG	0.5387	0.0333		TTGGG	0.661132	0.0135203		TGTCC	0.708498	0.0276292
CGAAG	0.6749	0.0148		CGAAG	0.5385	0.0278		ATGAG	0.660967	0.0193631		CAAAT	0.707932	0.0147196
CAGAA	0.6747	0.0169		CCAGA	0.5382	0.0185		AGATC	0.660092	0.0223899		CTCTA	0.707709	0.0224235
TCGGC	0.6727	0.0183		TTTCT	0.538	0.0156		CGCAT	0.659726	0.0225078		TGGTT	0.707245	0.0260834
TGGTT	0.6714	0.0302		TTGTC	0.5371	0.0254		CACTT	0.659689	0.0203243		CGGGG	0.70712	0.0282452
AGTCT	0.671	0.0159		ATCCC	0.5364	0.0216		ATGTA	0.659169	0.0205095		CCTAT	0.70711	0.0227503
TGTCC	0.6703	0.0145		CTATC	0.5358	0.0223		TGTGT	0.659133	0.0222501		TCTTC	0.706758	0.0237069
TGTGT	0.6693	0.0208		CGAAT	0.5349	0.0154		TGGGC	0.658881	0.0239234		CCGAT	0.706634	0.0167431
CTCAG	0.6692	0.017		CTTGC	0.5341	0.0515		ATGCT	0.658865	0.0174058		TGGCT	0.706417	0.0256291
AGGTT	0.6691	0.0213		GTCCT	0.5337	0.0224		CGAAT	0.658186	0.0176542		CGACT	0.706133	0.024476
CGAGG	0.6676	0.02		CAGCT	0.5335	0.0414		CATGC	0.657908	0.0151734		TCTGC	0.70583	0.0231205
CTGCA	0.6675	0.0193		TTCCC	0.5312	0.0275		CTCTG	0.657735	0.0183315		ATTAT	0.705288	0.0198099
TTCCC	0.6673	0.0149		CCCAG	0.5308	0.0309		TGTGC	0.657709	0.0236463		CTGAC	0.705136	0.0259322
TCGCT	0.6672	0.0132		CGTAG	0.5308	0.0346		CCGCG	0.657482	0.025068		AGGGC	0.704988	0.0172756
CGCGA	0.6671	0.0173		TGTCC	0.5301	0.0345		CCTGG	0.657359	0.0166361		CCCCA	0.704978	0.0161824
AGTCC	0.6665	0.0164		ATGTT	0.5291	0.0155		CGTCA	0.657161	0.0271783		ATGTG	0.704754	0.01418
CGAGA	0.6655	0.0125		CGAGC	0.5279	0.0297		CCGGG	0.656944	0.0195413		TCTTT	0.704693	0.0217202
CACAC	0.6638	0.0193		AGTCC	0.5275	0.0211		TTGTT	0.656217	0.0235956		CTATG	0.704685	0.0256493
CAGAC	0.6631	0.0197		TGGTC	0.5273	0.0231		CGAAG	0.65608	0.0200291		CAGCT	0.704421	0.0200145
TCGTT	0.6629	0.0148		CTTAT	0.5265	0.0161		CTATG	0.655782	0.0134256		CCCCT	0.704308	0.0166793
CGTGA	0.6626	0.0222		CAGTA	0.5264	0.0193		CAGTA	0.654127	0.0173665		CTAGG	0.703688	0.0215238
CTACG	0.6622	0.0115		CTGGA	0.5262	0.0359		ATTTT	0.653476	0.0195601		CCTGC	0.703308	0.0289998
CACGG	0.6602	0.0171		CCAAT	0.5256	0.0287		AGATT	0.65313	0.0225062		TGTGG	0.703276	0.0216923
CCATG	0.6601	0.0159		CGATT	0.5255	0.0271		AGGAA	0.653116	0.025711		TTGGG	0.703252	0.0237744
TCGTC	0.6597	0.0138		TCCCC	0.5253	0.0303		CGCAC	0.652424	0.0198913		CTGCA	0.702825	0.0228274
CGACA	0.6594	0.0171		TCGTC	0.524	0.0262		CTGAT	0.652331	0.0188781		CTCAG	0.701867	0.0374698
TCCCC	0.6594	0.0222		CAACC	0.5237	0.0218		TGGTG	0.651927	0.0250824		TCGCG	0.701854	0.026156
CGGAA	0.6593	0.017		CTCTC	0.5231	0.0457		TGTGG	0.651667	0.021596		AGTTC	0.701772	0.0324441
CCACA	0.6589	0.0155		CGAGT	0.5229	0.0305		CGATA	0.651657	0.0186269		CGGTA	0.70163	0.0299791
CCCTA	0.6579	0.0137		CCGCG	0.5228	0.0204		CGCGA	0.651594	0.0200449		TTGGT	0.701625	0.023648
CTCTA	0.6579	0.0131		TGCCG	0.5227	0.025		CCGTG	0.651537	0.0276822		CCCTT	0.701367	0.0192144
CACCA	0.6574	0.0154		TCGTT	0.5226	0.0219		CGCGC	0.650944	0.0282523		TGTCG	0.700979	0.026404
CCACT	0.6573	0.0285		TCCCT	0.5213	0.0254		AGGCA	0.650863	0.026339		CCCGC	0.700601	0.0299249
CTTGA	0.6569	0.0177		TGTCT	0.521	0.0211		CGAAC	0.650676	0.0193124		CCCCG	0.699956	0.0216713
CCATC	0.6564	0.0201		CAGCC	0.5209	0.028		CCGCT	0.650493	0.0202278		CACCT	0.699788	0.0200111
CCCGG	0.6556	0.0184		CAGGC	0.5207	0.0271		CGGAA	0.650481	0.0211597		TGTTC	0.699521	0.0367392
TGTTT	0.6551	0.0154		TTGCT	0.5196	0.0171		AGGCC	0.650243	0.0242997		CTGAG	0.699459	0.0269568
CTTAC	0.6547	0.0223		CAGTT	0.5194	0.0461		CATGG	0.650182	0.0189231		CGTAA	0.699363	0.0226249
CCCGA	0.6541	0.0196		TCGGT	0.5191	0.0192		ATGGA	0.650022	0.031659		TGGCG	0.699181	0.0293305
CCAGG	0.6525	0.0178		CAGCG	0.5188	0.04		AAGTG	0.649953	0.0240388		AGCTT	0.698927	0.0239417
CCCAG	0.6522	0.0132		CACGT	0.5187	0.0224		AAGGC	0.64994	0.0217942		TCTTG	0.698924	0.0212018
CGATC	0.6507	0.0212		AGCCC	0.5184	0.025		CTTAC	0.649814	0.0260385		CTCAT	0.698351	0.0132845
CAACG	0.6505	0.0135		TTGGT	0.5182	0.0289		AGTTA	0.649784	0.0182215		TTGTC	0.69793	0.0225383
CCATT	0.65	0.0181		CCTAT	0.5168	0.0258		ATTGT	0.64938	0.0278793		CGATG	0.697741	0.0265327
CCTAT	0.6495	0.0175		CCTGA	0.5168	0.0182		CTCCC	0.649314	0.0237205		TCGTC	0.697487	0.0164267
CGCAG	0.649	0.0161		CGCGA	0.5164	0.0372		ATTGC	0.648687	0.0221126		CCACT	0.697274	0.0264388
CGTTA	0.649	0.027		CGAGG	0.516	0.0237		CCGTT	0.648583	0.0208016		ATTTG	0.696512	0.0230186
CGATT	0.6488	0.0239		CCATC	0.5156	0.0336		CCGTC	0.648483	0.0182984		CAGGT	0.696347	0.0198655
CGCCA	0.6485	0.0136		CGAAC	0.5152	0.025		AGAGC	0.648422	0.0160105		TGCGC	0.696179	0.0268701
CGAAT	0.6478	0.0139		CTTCA	0.5142	0.0281		CTTCA	0.648311	0.0198378		AGTCC	0.695052	0.0118792
CTTAT	0.6462	0.0202		CCTCA	0.5139	0.0408		AGTAT	0.648259	0.0186723		CCTAG	0.694907	0.0267643
CCTCA	0.6448	0.0145		CTCGA	0.5131	0.0181		CATCC	0.647827	0.0183549		CATCC	0.694318	0.0126162
CTACC	0.6442	0.0159		CTACT	0.5121	0.0377		CGTAA	0.647015	0.0218486		ATGTA	0.694273	0.0207811
CACTT	0.644	0.0225		CCGAG	0.512	0.033		CTCTC	0.646384	0.0223375		CCCTC	0.694008	0.0195027
TCGCC	0.6439	0.0163		TGGCT	0.5117	0.0232		AGGAC	0.64626	0.0242816		CATCT	0.693862	0.0254127
CGACG	0.6435	0.0122		CTGAC	0.5116	0.0265		AGCAG	0.645779	0.017124		CGATC	0.693808	0.0204259
CATCG	0.6435	0.0169		CGACT	0.5114	0.0262		CAGTG	0.645428	0.0221047		CATCG	0.693772	0.0183337
CTCTG	0.6434	0.0188		CCTAG	0.5114	0.023		CTTAG	0.645323	0.017227		CAGAC	0.693675	0.0164053
CGTAT	0.6431	0.022		CACTC	0.511	0.0267		CCTGC	0.645223	0.0153318		CACTC	0.693631	0.0205982
CCAGT	0.643	0.0208		CTAGT	0.5109	0.0232		AGATG	0.645101	0.02511		CCCGG	0.693415	0.0164118
CTCAC	0.6424	0.0183		CCACG	0.5104	0.0257		CCGGT	0.644602	0.0199737		TTGCT	0.693253	0.015995
CCGGA	0.6395	0.018		CGTTA	0.509	0.0319		AGCTG	0.64421	0.0190775		TCGTT	0.693219	0.0187154
CACTC	0.6388	0.0163		CGCAA	0.5088	0.0329		CCTCT	0.643593	0.022593		ATTCC	0.693184	0.0168007
CACGC	0.6385	0.0213		CAGGG	0.5081	0.0229		ATTTG	0.643396	0.0179357		ATGTT	0.692515	0.022664
CGTAG	0.6384	0.0193		CGATC	0.508	0.026		CAGGT	0.643336	0.0229939		CTGTA	0.692259	0.0279051
CAGCG	0.6377	0.0143		CTACG	0.5078	0.0267		CTTTA	0.643226	0.0262999		CGTGG	0.691924	0.021299
CAACC	0.6375	0.0142		CCATT	0.5077	0.0228		CCGGC	0.643119	0.018284		TTCGT	0.691387	0.0267081
CCAAC	0.6372	0.0162		CTGAT	0.5062	0.031		CGCCG	0.642957	0.0190843		CCCCC	0.691225	0.0223872
CCTTA	0.6358	0.0183		CTGTA	0.5061	0.0312		CGACG	0.642863	0.0136463		CGGGA	0.690767	0.0182166
CGATG	0.6353	0.0152		CCACA	0.506	0.0244		CGCCC	0.642505	0.0195718		CGTAT	0.690421	0.0197075
CGGGA	0.6351	0.0127		CGCAG	0.5057	0.0309		CGCAG	0.641881	0.0173116		CGACG	0.690112	0.0189297
CTGAT	0.6348	0.0174		CCTTA	0.5047	0.0211		CCTGT	0.641694	0.0153706		CTACG	0.690083	0.0149994
CCGAG	0.6347	0.0163		CGACC	0.5032	0.0413		CAGCG	0.641694	0.0222762		CTGGG	0.689593	0.0250424
CCTGA	0.6347	0.0147		CGTAC	0.5025	0.0251		CTGAC	0.641479	0.0191386		CGGAG	0.689178	0.0216733
CGAGT	0.6345	0.0171		CACAC	0.5022	0.0232		CTTAT	0.641388	0.0183165		CAGCG	0.688913	0.0179831
CGGGG	0.6339	0.0217		CTTAC	0.5019	0.0288		ATGTT	0.64123	0.0182609		ATTCT	0.688855	0.0270364
TCGGT	0.6322	0.0165		CTCTG	0.5017	0.0294		CCTCC	0.641012	0.0149225		TTTGG	0.688538	0.0282514
CGCGG	0.6314	0.0215		CAGCA	0.5016	0.0326		ATGGC	0.64083	0.0213827		CTTAT	0.688337	0.0213759
CAGTT	0.6312	0.0215		CGGGG	0.5014	0.0307		CTGCA	0.640739	0.0213742		CTCGG	0.688161	0.0281104
CGGAG	0.6296	0.0135		CCGTA	0.501	0.0316		CAGCC	0.640349	0.028992		CAGTT	0.687976	0.0218473
CGCGC	0.6295	0.0155		CCTGC	0.501	0.032		CGCGT	0.639744	0.0176461		CGAGG	0.687748	0.0143594
CCGTA	0.6295	0.0172		CACGG	0.501	0.0203		ATGGT	0.63957	0.02314		CTCGA	0.687553	0.0177754
CTCGG	0.6286	0.0228		CCCAC	0.5005	0.0313		AGTGA	0.639392	0.0184168		CCTAC	0.687408	0.0204859
CCTAC	0.6279	0.0165		CCAGT	0.5002	0.0246		CTGAG	0.639296	0.0162107		CTTGA	0.687381	0.0320423
CGAAC	0.6277	0.0143		CACCG	0.4981	0.0204		CTCGT	0.638997	0.0170817		TTTTA	0.687036	0.0245689
CTCCA	0.627	0.0164		CATCC	0.4971	0.0268		CAGTC	0.63858	0.0205157		CCTTA	0.686598	0.0220123
CACCT	0.6249	0.0254		CTGTG	0.4963	0.0366		CCTTC	0.638155	0.0272564		CTAGT	0.686179	0.0134553
CACCG	0.6248	0.0163		CGCAC	0.4957	0.0237		CTCGG	0.637604	0.0185505		AGTGT	0.686045	0.0218214
CAGCT	0.6247	0.011		CATCG	0.4957	0.0172		AGCGT	0.63748	0.0197019		TGTTG	0.685971	0.0252751
CTTGG	0.6225	0.0128		CCTGG	0.4953	0.0343		CGATC	0.637477	0.0158479		CATGT	0.685717	0.0132658
CCGGG	0.6222	0.015		CGTGA	0.4929	0.0312		ATGTC	0.637373	0.0122387		CCTGG	0.68569	0.0278209
CTGAC	0.6215	0.0232		CACCA	0.4925	0.0202		CCTTT	0.637208	0.0194654		ATTTC	0.685468	0.0215997
CATTC	0.6215	0.0112		CGTCA	0.4924	0.0258		CGACC	0.636886	0.0176092		CCTCA	0.685398	0.0222411
CCCTG	0.6211	0.0188		CTCAC	0.4908	0.0197		AGCGC	0.636778	0.0227444		CGCTC	0.685203	0.029547
CGCAT	0.621	0.0174		CCCAA	0.4907	0.0311		AGAGT	0.636268	0.0213392		AGCGC	0.684705	0.0248439
CTGTA	0.62	0.0157		CCGAT	0.4905	0.0251		CAGGC	0.635645	0.024307		TTGGC	0.684659	0.0259602
CAGTC	0.6199	0.0208		CCGGA	0.4905	0.0214		AGTAG	0.635633	0.0166567		CGCCC	0.684609	0.0231222
CCGAT	0.6199	0.0139		CCGCA	0.4874	0.0395		ATTGG	0.635588	0.0160118		TTTCT	0.684423	0.0191426
CCACG	0.6192	0.0129		CGCAT	0.4874	0.0355		AAGGT	0.635485	0.0222169		ATTGT	0.684386	0.0245834
CCCGC	0.6183	0.022		CCTAC	0.4866	0.0255		CATTG	0.634929	0.0171448		CTTAC	0.68317	0.0264588
CCAGC	0.618	0.0138		CACCC	0.4864	0.0404		CTCGC	0.633873	0.0149484		CCTTG	0.682939	0.0272368
CTCTC	0.6173	0.0187		CGCTG	0.4859	0.026		CGCCT	0.633587	0.0202765		TGTGC	0.682485	0.0309066
CGCTG	0.6165	0.0297		CACGC	0.4858	0.0326		CAGGG	0.633245	0.0179085		CGCGC	0.68147	0.031732
CGTCA	0.6165	0.014		CGGGC	0.4851	0.0373		CGGCA	0.633	0.0174844		CCGGC	0.681252	0.0196987
CCGCA	0.6158	0.0143		CGCGC	0.4845	0.026		AGTCG	0.63299	0.0217721		TTTCG	0.681179	0.0323237
CACGT	0.6151	0.0186		CCGAC	0.4839	0.0461		AGTCC	0.632265	0.0155695		CCGGG	0.679924	0.0244925
CGGCG	0.615	0.0112		CTACC	0.4831	0.0196		AGGTA	0.631599	0.0177702		CGACC	0.679818	0.0220727
CTTTG	0.6146	0.016		CGGAC	0.4825	0.0234		CGAGA	0.631415	0.0178414		CGCTG	0.679719	0.0253546
CCCAT	0.6133	0.0167		TGCCC	0.4823	0.0222		CATCT	0.630926	0.022455		CTTAG	0.679477	0.0217268
CGGTA	0.612	0.0184		CAGTC	0.4822	0.0184		AAGGG	0.630863	0.0210886		CTGAT	0.679465	0.0161776
CTGTG	0.6093	0.0125		CGTTG	0.4818	0.0264		CATTC	0.630812	0.0161656		CTACT	0.679379	0.0221108
CGACC	0.6085	0.0212		CCCGA	0.4809	0.0263		AGGCT	0.630704	0.0228255		CGCGA	0.679372	0.020813
CATCT	0.6084	0.0142		CGTCC	0.4806	0.0395		CTGCC	0.630548	0.0183615		AGTTT	0.679077	0.0236914
CAGGC	0.6082	0.02		CTCCA	0.4805	0.0231		CCTTG	0.630283	0.0166898		CAGTC	0.678615	0.0238424
CTCCG	0.6082	0.0134		CTTTG	0.4799	0.021		CTTGA	0.629919	0.0124844		TTCTT	0.678387	0.0188697
CATCC	0.6077	0.0159		CCGGC	0.4794	0.0296		CTGTA	0.629743	0.03276		TTGTG	0.67721	0.0180078
CCCCA	0.6073	0.0205		CCTCG	0.4784	0.0289		CAGCT	0.62794	0.0189319		CCGGT	0.677101	0.022264
CTGCC	0.607	0.0245		CCTTG	0.4783	0.0232		AGTCT	0.626647	0.0176371		CGCTA	0.676951	0.0266482
CCTGG	0.6069	0.0185		CGGAA	0.4781	0.031		CTGGA	0.626436	0.0207189		TGTCT	0.676515	0.0272002
CGCCG	0.6067	0.014		TCGCC	0.4772	0.0198		CTCTT	0.62633	0.0179147		CTCGC	0.676294	0.0192946
CAGGT	0.6065	0.0178		CCTCT	0.4765	0.0435		CTTCC	0.625567	0.0158388		CCTCG	0.676067	0.0163361
CGCAC	0.6054	0.0151		CGACG	0.4764	0.0144		CGCGG	0.625281	0.0186327		CCGCG	0.675681	0.0156005
CGGAT	0.6054	0.0125		CGTGG	0.4758	0.0212		AGGCG	0.624815	0.0205745		CAGTG	0.675248	0.0126605
CTGCG	0.6047	0.0202		CGCGG	0.4749	0.0347		CGACT	0.624359	0.0152976		CCTCT	0.675168	0.0258503
CGGAC	0.6046	0.0181		CGGCA	0.4743	0.0313		AGCGG	0.622578	0.0204417		CGTAC	0.67515	0.035164
CCCAC	0.6046	0.0143		CCCGC	0.4743	0.0307		AGAGG	0.62233	0.0210228		TGTTT	0.675147	0.0185001
CCTGT	0.6038	0.0242		CCACT	0.474	0.0222		CGCTG	0.621352	0.0184547		CGCCG	0.674985	0.0223767
CGAGC	0.6021	0.0128		CCCCG	0.4738	0.0228		CGATT	0.620987	0.0180595		AGTGG	0.67492	0.0211841
CCGGC	0.6015	0.0241		CTTCG	0.4737	0.0276		AGGTC	0.619496	0.0174191		CCTGT	0.672761	0.0221388
CTGGA	0.6014	0.0142		CGCCG	0.4725	0.0326		AGTTC	0.618899	0.022614		TTCCT	0.672727	0.016768
CCGCT	0.5993	0.028		CCCTA	0.4725	0.0259		CAGTT	0.618373	0.0153912		TTTTC	0.672607	0.0281949
CCTTG	0.5991	0.0174		CCCTC	0.4697	0.0402		CGTAT	0.618152	0.0138759		CCGTG	0.672368	0.0183747
CTCGT	0.599	0.0156		CACCT	0.4686	0.022		CGAGC	0.617796	0.0164722		CGATT	0.67202	0.0245185
CGTAC	0.5975	0.0223		CTCGG	0.4686	0.0215		AGGAT	0.616958	0.01972		CTATT	0.671896	0.0193851
CTTGC	0.5967	0.0223		CGGTA	0.4684	0.0178		AGGGA	0.616421	0.0218587		CGTGC	0.671268	0.0154875
CGGCA	0.5959	0.0176		CGTGT	0.4666	0.03		ATGTG	0.616196	0.0175735		TTTGA	0.671011	0.0220616
CATTT	0.5959	0.0206		CCCAT	0.4664	0.029		CTTCG	0.615846	0.0185861		CTGGT	0.670998	0.0229466
CTCTT	0.5932	0.0148		CCCGG	0.4663	0.0176		CGATG	0.613176	0.0171431		CTTCG	0.670848	0.0238055
CACCC	0.5925	0.0155		CTGGG	0.4654	0.0343		CGTAC	0.613061	0.0178105		CGCCT	0.670804	0.0209558
CTTTC	0.5903	0.0283		CCTGT	0.4651	0.04		AGGAG	0.613048	0.0238964		CGGGT	0.669756	0.0237839
CCGTT	0.5887	0.0274		CGGGA	0.4646	0.0253		CGTTA	0.613013	0.016683		CATTG	0.66901	0.0246494
CGTTG	0.5859	0.0146		CTGCT	0.4635	0.0379		AGTTG	0.612658	0.021055		CTCTG	0.668689	0.0211152
CCCGT	0.5857	0.0147		CGCTA	0.4626	0.0288		CTTGG	0.612408	0.017258		CGTCT	0.668627	0.0223481
CCTCG	0.5855	0.0133		CTCGC	0.4602	0.0316		CTGCG	0.612311	0.0228768		TTTTG	0.668407	0.0123072
CGACT	0.5853	0.012		CTTCC	0.4594	0.0224		CGAGG	0.612102	0.0135325		CTTCA	0.668272	0.0192546
CGGTG	0.5851	0.0226		CGTCG	0.459	0.0211		AGTTT	0.611572	0.0158423		ATTTT	0.667807	0.0211515
CCGTG	0.585	0.0156		CTTTC	0.4589	0.033		CGCTC	0.611057	0.0171059		CGCGT	0.667801	0.0182208
CTGGG	0.582	0.016		CCGGG	0.4578	0.0262		CGTGA	0.609678	0.021095		CGAGT	0.667773	0.0212331
CGTGG	0.5818	0.0135		CCACC	0.4571	0.0216		CTGTG	0.609203	0.0175478		CTGCC	0.666905	0.0199128
CCTGC	0.5781	0.0148		CCGTG	0.4567	0.0207		AGGTT	0.608805	0.0231563		CGCTT	0.665303	0.0196082
CGCTC	0.578	0.0151		CGCCA	0.4561	0.0284		CGGAG	0.60873	0.0236361		CGCGG	0.665094	0.0308573
CCACC	0.5765	0.0129		CGGAT	0.4546	0.0209		ATGGG	0.6085	0.015727		CTCCT	0.664775	0.015653
CTGGC	0.5764	0.016		CTGGC	0.454	0.0256		CTGTC	0.608091	0.0137065		CTTTA	0.663431	0.0223114
CAGCC	0.5757	0.0133		CGGCC	0.4515	0.027		CGCTT	0.607955	0.0156298		CGTAG	0.662542	0.0228745
CTTTT	0.5754	0.016		CCGTC	0.4494	0.0313		AGGGC	0.60738	0.026088		TTTGT	0.662523	0.0306253
CGCTT	0.5747	0.0189		CTCCT	0.4492	0.0315		AGGGG	0.607316	0.0171801		CCTCC	0.662139	0.0198321
CTCGC	0.574	0.0165		CTGCG	0.4466	0.0211		CGGTA	0.606662	0.0180334		CTGCG	0.661829	0.0248105
CTTCT	0.5734	0.0148		CTTTT	0.4464	0.0176		CGAGT	0.605772	0.0190499		CATTC	0.661828	0.0222413
CCGCG	0.5733	0.0141		CGCCT	0.4462	0.0243		CATTT	0.605624	0.0124827		CCTTC	0.661732	0.0288292
CCGAC	0.5703	0.0169		CTTGT	0.4451	0.0207		CGTCG	0.605508	0.0142734		CATTT	0.661316	0.0190766
CTTCG	0.5693	0.0131		CGTCT	0.4439	0.0273		CGGCC	0.604813	0.013207		TTGTT	0.660936	0.0360413
CGCGT	0.5691	0.0149		CTGTT	0.4433	0.0302		AGTGC	0.604729	0.0185619		CTGTC	0.660231	0.0195532
CGTGT	0.568	0.0255		CGGTG	0.4433	0.03		CTGTT	0.604104	0.0174586		CGTCC	0.660212	0.0300072
CTGCT	0.5676	0.0201		CTTGG	0.4429	0.017		CGGGA	0.603268	0.0196073		CTCGT	0.657865	0.0241855
CGTGC	0.5655	0.0224		CGCGT	0.4397	0.0188		CTTGC	0.602615	0.014725		CGGTG	0.657102	0.0247088
CTTGT	0.5653	0.0169		CTCGT	0.4385	0.0192		CTTCT	0.602111	0.0189093		CTGCT	0.656497	0.0270942
CGGGT	0.5645	0.0144		CTCTT	0.4369	0.0344		CGGAT	0.600906	0.017782		CCGTT	0.655491	0.0258591
CTCCC	0.5643	0.0201		CCTCC	0.4369	0.028		CTTTC	0.600624	0.0165411		TTTTT	0.655395	0.0226635
CCGGT	0.5643	0.0204		CCGGT	0.4369	0.0205		CGGAC	0.600544	0.01646		CGGTC	0.655161	0.0242539
CCCCG	0.563	0.0145		CTGGT	0.4349	0.0347		CGTCT	0.600131	0.0312275		CGGTT	0.654899	0.0268723
CGGGC	0.5628	0.015		CCGCC	0.4346	0.019		CGTAG	0.599731	0.0147205		CTGGC	0.653058	0.0235997
CGCCT	0.561	0.0146		CCGCT	0.434	0.0288		CTTTG	0.599711	0.015364		CTTCT	0.652355	0.0213366
CTCCT	0.5588	0.023		CGTGC	0.4338	0.0277		CGGCG	0.598835	0.0259784		CTCTC	0.652288	0.0247277
CTTCC	0.5584	0.0129		CCTTT	0.4335	0.0235		CGTCC	0.598721	0.0165796		CGGCG	0.651726	0.0138436
CGTCG	0.5578	0.0136		CTCCG	0.4313	0.0185		CTTTT	0.598042	0.0118259		CTCCG	0.650963	0.0168943
CTGGT	0.5575	0.0161		CCCCC	0.4313	0.0306		AGTGT	0.59737	0.0152424		CTCTT	0.650778	0.0203034
CGGCC	0.5558	0.0213		CTGTC	0.4304	0.0343		CGTTC	0.596538	0.011119		CTTGT	0.650086	0.020422
CTGTC	0.555	0.0166		CGCTT	0.427	0.018		CTGGC	0.596044	0.0153554		CCTTT	0.649952	0.016073
CCCTC	0.5543	0.0116		CCGTT	0.4257	0.0305		CTTGT	0.595391	0.0148494		CTTCC	0.649723	0.0218601
CGGCT	0.5518	0.0145		CCTTC	0.4254	0.0203		CTGGT	0.593364	0.0183786		CCGCT	0.649485	0.0215404
CGCCC	0.5512	0.0121		CGCTC	0.4253	0.0273		CTGGG	0.591875	0.0132565		CGTCG	0.649172	0.0142101
CCCTT	0.5486	0.0104		CTTCT	0.4244	0.0158		CGGTG	0.59105	0.0249998		CGGCT	0.649077	0.0268639
CCGTC	0.5468	0.0121		CCCGT	0.4201	0.0203		CGTGC	0.589077	0.0188747		CTCCC	0.648596	0.0177606
CGTCC	0.5464	0.0226		CGGTT	0.419	0.0294		AGGTG	0.588355	0.0170918		CTTGG	0.648456	0.020515
CTGTT	0.5463	0.0194		CAGGT	0.4155	0.0223		AGGGT	0.586382	0.018129		CGTTG	0.648158	0.0113699
CCCCT	0.5434	0.0159		CCCTT	0.4114	0.0114		CGTTG	0.585971	0.0174557		CTTTG	0.647463	0.0116556
CGGTC	0.543	0.0098946		CTCCC	0.4094	0.0179		CTGCT	0.585774	0.0187682		CTGTT	0.645022	0.0221596
CCTCC	0.5425	0.0173		CCCCA	0.4085	0.0139		CGTGG	0.585214	0.0193616		CGGGC	0.644301	0.021341
CGTCT	0.5417	0.0129		CGGCT	0.4063	0.0274		AGTGG	0.584735	0.0208151		CGTTA	0.643669	0.0276725
CCTCT	0.5407	0.0167		CCCCT	0.402	0.0245		CGGTC	0.583166	0.0117656		CTGTG	0.643326	0.0183705
CCTTT	0.5388	0.015		CGGCG	0.396	0.0149		CGGGG	0.582158	0.0206478		CGGCC	0.641944	0.0287706
CCGCC	0.5354	0.0179		CGGGT	0.3944	0.0354		CGGCT	0.580646	0.0132177		CGTTT	0.639983	0.0299917
CGTTC	0.5346	0.0107		CGCCC	0.3902	0.0229		CGTTT	0.577031	0.0242102		CTTTC	0.638834	0.02932
CCTTC	0.5316	0.0152		CTGCC	0.3766	0.0109		CGGGC	0.576876	0.0148918		CTTGC	0.638366	0.0139228
CGTTT	0.526	0.0177		CGTTC	0.3739	0.0094522		CGGGT	0.57683	0.0179188		CGTGT	0.632901	0.0237072
CCCCC	0.5192	0.0165		CGTTT	0.3682	0.0181		CGGTT	0.572026	0.0161346		CGTTC	0.631589	0.0130311
CGGTT	0.5165	0.0168		CGGTC	0.3621	0.0186		CGTGT	0.566682	0.0109384		CTTTT	0.609187	0.0139697
